# Supplementary material for: Crystal structure of the Al8Cr5-type inter­metallic Al7.85Cr5.16
Source: IUCrdata. 2020 Apr 9;5(Pt 4):x200422. doi: 10.1107/S2414314620004228 (PMC9462207; doi:10.1107/S2414314620004228)
Supplement: Supplementary file 1 [file x-05-x200422-sup1.cif]

##############################################################################
#                                                                            #
# This CIF contains the data for a data article accepted for                 #
# publication in IUCrData. It conforms to the requirements of                #
# Notes for Authors for IUCrData, and has been                               #
# peer reviewed under the auspices of IUCrData.                              #
#                                                                            #
# Full details of the Crystallographic Information File format               #
# are given in the paper "The Crystallographic Information File (CIF):       #
# a New Standard Archive File for Crystallography" by S. R. Hall, F. H.      #
# Allen and I. D. Brown [Acta Cryst. (1991), A47, 655-685].                  #
#                                                                            #
# The current version of the core CIF dictionary is obtainable from          #
# ftp://ftp.iucr.org/pub/cif_core.dic.                                       #
#                                                                            #
# Software is freely available for graphical display of the structure(s)     #
# in this CIF. For information consult the CIF software page                 #
# http://www.iucr.org/resources/cif/software.                                #
#                                                                            #
# This file may be used for bona fide research purposes within the           #
# scientific community so long as proper attribution is given to the data    # 
# article from which it was obtained.                                        #
#                                                                            #
##############################################################################
data_I
_database_code_depnum_ccdc_archive 'CCDC 1993113'
_audit_creation_method     SHELXL-2017/1
_journal_date_recd_electronic     2019-12-24
_journal_date_accepted     2020-03-27
_journal_name_full     'IUCrData'
_journal_year     2020
_journal_volume     5
_journal_issue      4
_journal_page_first     0
_journal_page_last     0
_journal_paper_category     HI
_journal_paper_doi     10.1107/S2414314620004228
_journal_coeditor_code     BH4049
_publ_contact_author_name     'Fan Changzeng'
_publ_contact_author_address
;
State Key Laboratory of Metastable Materials Science and Technology
Yanshan University
Qinhuangdao 066004
People's Republic of China
;
_publ_contact_author_email     chzfan@ysu.edu.cn
_publ_contact_author_fax     ?
_publ_contact_author_phone     '18533575879'
_publ_section_title
;
Crystal structure of the Al~8~Cr~5~-type intermetallic Al~7.85~Cr~5.16~
;
loop_
    _publ_author_name
    _publ_author_footnote
    _publ_author_address
    "Geng, Xu" .
;
State Key Laboratory of Metastable Materials Science and Technology
Yanshan University
Qinhuangdao 066004
People's Republic of China
;
    "Wen, Bin" .
;
State Key Laboratory of Metastable Materials Science and Technology
Yanshan University
Qinhuangdao 066004
People's Republic of China
;
    "Fan, Changzeng" .
;
State Key Laboratory of Metastable Materials Science and Technology
Yanshan University
Qinhuangdao 066004
People's Republic of China
;
_publ_section_synopsis
;
An aluminium-deficient \g-brass phase, Al~7.85~Cr~5.16~, was synthesized by
high-pressure sintering and its crystal structure determined.
;
_chemical_name_systematic
;
Octaaluminium pentachromium
;
_chemical_name_common     ?
_chemical_formula_moiety     'Al7.85 Cr5.16'
_chemical_formula_sum     'Al7.85 Cr5.16'
_chemical_formula_iupac     'Al7.85 Cr5.16'
_chemical_formula_weight     479.72
_chemical_melting_point     ?
_chemical_absolute_configuration     ?
_space_group_crystal_system     trigonal
_space_group_name_H-M_alt     'R 3 m :R'
_space_group_name_Hall     'P 3* -2'
loop_
    _space_group_symop_operation_xyz
    'x, y, z'
    'z, x, y'
    'y, z, x'
    'y, x, z'
    'x, z, y'
    'z, y, x'
_cell_length_a     7.8777(5)
_cell_length_b     7.8777(5)
_cell_length_c     7.8777(5)
_cell_angle_alpha     109.566(2)
_cell_angle_beta     109.566(2)
_cell_angle_gamma     109.566(2)
_cell_volume     375.01(7)
_cell_formula_units_Z     2
_cell_measurement_reflns_used     2208
_cell_measurement_theta_min     3.16
_cell_measurement_theta_max     26.34
_cell_measurement_temperature     296(2)
_exptl_crystal_description     graininess
_exptl_crystal_colour     'metallic silver'
_exptl_crystal_size_max     0.127
_exptl_crystal_size_mid     0.063
_exptl_crystal_size_min     0.051
_exptl_crystal_density_diffrn     4.248
_exptl_crystal_density_meas     ?
_exptl_crystal_density_method     ?
_exptl_crystal_F_000     451
_exptl_absorpt_coefficient_mu     8.051
_exptl_absorpt_correction_type     multi-scan
_exptl_absorpt_process_details
;
(SADABS; Bruker, 2015)
;
_exptl_absorpt_correction_T_min     0.4955
_exptl_absorpt_correction_T_max     0.5233
_diffrn_ambient_temperature     296(2)
_diffrn_source     ?
_diffrn_radiation_type     MoK\a
_diffrn_radiation_wavelength     0.71073
_diffrn_measurement_device_type     'Bruker D8 Venture Photon 100 CMOS'
_diffrn_measurement_method     '\f and \w scans'
_diffrn_detector_area_resol_mean     ?
_diffrn_reflns_number     7330
_diffrn_reflns_av_R_equivalents     0.0897
_diffrn_reflns_av_unetI/netI     0.0334
_diffrn_reflns_theta_min     3.165
_diffrn_reflns_theta_max     26.777
_diffrn_reflns_theta_full     25.242
_diffrn_measured_fraction_theta_max     0.987
_diffrn_measured_fraction_theta_full     0.985
_diffrn_reflns_limit_h_min     -9
_diffrn_reflns_limit_h_max     9
_diffrn_reflns_limit_k_min     -9
_diffrn_reflns_limit_k_max     9
_diffrn_reflns_limit_l_min     -9
_diffrn_reflns_limit_l_max     9
_refine_special_details
;
 Refined as a two-component inversion twin
;
_reflns_number_total     576
_reflns_number_gt     547
_reflns_threshold_expression     'I > 2\s(I)'
_refine_ls_structure_factor_coef     Fsqd
_refine_ls_matrix_type     full
_refine_ls_R_factor_all     0.0760
_refine_ls_R_factor_gt     0.0683
_refine_ls_wR_factor_gt     0.1699
_refine_ls_wR_factor_ref     0.1782
_refine_ls_goodness_of_fit_ref     1.156
_refine_ls_restrained_S_all     1.123
_refine_ls_number_reflns     576
_refine_ls_number_parameters     53
_refine_ls_number_restraints     37
_refine_ls_hydrogen_treatment     undef
_refine_ls_weighting_scheme     calc
_refine_ls_weighting_details
             'w=1/[\s^2^(Fo^2^)+(0.0652P)^2^+19.1482P] where P=(Fo^2^+2Fc^2^)/3'
_atom_sites_solution_hydrogens     .
_atom_sites_solution_primary     ?
_atom_sites_solution_secondary     ?
_refine_ls_shift/su_max     0.000
_refine_ls_shift/su_mean     0.000
_refine_diff_density_max     1.019
_refine_diff_density_min     -1.274
_refine_ls_extinction_method     none
_refine_ls_extinction_coef     .
_refine_ls_abs_structure_details     'Refined as an inversion twin.'
_refine_ls_abs_structure_Flack     0.3(2)
loop_
    _atom_type_symbol
    _atom_type_description
    _atom_type_scat_dispersion_real
    _atom_type_scat_dispersion_imag
    _atom_type_scat_source
    'Al' 'Al' 0.0645 0.0514
                         'International Tables Vol C Tables 4.2.6.8 and 6.1.1.4'
    'Cr' 'Cr' 0.3209 0.6236
                         'International Tables Vol C Tables 4.2.6.8 and 6.1.1.4'
_computing_data_collection
;
APEX3 (Bruker, 2015)
;
_computing_cell_refinement
;
APEX3 (Bruker, 2015)
;
_computing_data_reduction
;
APEX3 and SAINT (Bruker, 2015)
;
_computing_structure_solution
;
<i>SHELXT2014/5</i> (Sheldrick, 2015a)
;
_computing_structure_refinement
;
<i>SHELXL2017/1</i> (Sheldrick, 2015b)
;
_computing_molecular_graphics
;
DIAMOND (Brandenburg & Putz, 2017)
;
_computing_publication_material
;
publCIF (Westrip, 2010)
;
loop_
    _atom_site_type_symbol
    _atom_site_label
    _atom_site_fract_x
    _atom_site_fract_y
    _atom_site_fract_z
    _atom_site_U_iso_or_equiv
    _atom_site_adp_type
    _atom_site_calc_flag
    _atom_site_occupancy
    _atom_site_disorder_assembly
    _atom_site_disorder_group
    Al Al1 0.2998(14) 0.2998(14) 0.0928(15) 0.0108(19) Uani d 0.772 . 1
    Cr Cr1 0.2998(14) 0.2998(14) 0.0928(15) 0.0108(19) Uani d 0.228 . 2
    Al Al2 1.3096(13) 0.6646(11) 0.6646(11) 0.0117(19) Uani d 0.5 . 3
    Cr Cr2 1.3096(13) 0.6646(11) 0.6646(11) 0.0117(19) Uani d 0.5 . 4
    Al Al3 0.9238(18) 0.6488(14) 0.6488(14) 0.012(2) Uani d 0.958 . 5
    Cr Cr3 0.9238(18) 0.6488(14) 0.6488(14) 0.012(2) Uani d 0.042 . 6
    Cr Cr4 -0.0434(12) -0.0434(12) -0.0434(12) 0.006(2) Uani d 1 . .
    Cr Cr5 0.6391(8) 0.3060(8) 0.3060(8) 0.0028(10) Uani d 1 . .
    Cr Cr6 1.3001(10) 0.9464(8) 0.9464(8) 0.0108(14) Uani d 1 . .
    Cr Cr7 0.5198(13) 0.5198(13) 0.5198(13) 0.008(2) Uani d 1 . .
    Al Al4 0.5500(17) -0.0607(15) 0.2804(16) 0.018(2) Uani d 1 . .
    Al Al5 0.0366(18) 0.0366(18) -0.313(2) 0.015(3) Uani d 1 . .
loop_
    _atom_site_aniso_label
    _atom_site_aniso_U_11
    _atom_site_aniso_U_22
    _atom_site_aniso_U_33
    _atom_site_aniso_U_12
    _atom_site_aniso_U_13
    _atom_site_aniso_U_23
    Al1 0.007(3) 0.007(3) 0.019(5) 0.005(3) 0.006(3) 0.006(3)
    Cr1 0.007(3) 0.007(3) 0.019(5) 0.005(3) 0.006(3) 0.006(3)
    Al2 0.008(4) 0.008(3) 0.008(3) 0.000(3) 0.000(3) 0.001(3)
    Cr2 0.008(4) 0.008(3) 0.008(3) 0.000(3) 0.000(3) 0.001(3)
    Al3 0.013(5) 0.010(3) 0.010(3) 0.007(3) 0.007(3) -0.001(3)
    Cr3 0.013(5) 0.010(3) 0.010(3) 0.007(3) 0.007(3) -0.001(3)
    Cr4 0.007(4) 0.007(4) 0.007(4) 0.005(4) 0.005(4) 0.005(4)
    Cr5 0.001(2) 0.0034(18) 0.0034(18) 0.0001(17) 0.0001(17) 0.002(2)
    Cr6 0.016(3) 0.008(3) 0.008(3) 0.006(3) 0.006(3) 0.003(3)
    Cr7 0.006(3) 0.006(3) 0.006(3) 0.000(4) 0.000(4) 0.000(4)
    Al4 0.024(5) 0.021(4) 0.031(5) 0.016(3) 0.021(4) 0.021(4)
    Al5 0.015(4) 0.015(4) 0.017(5) 0.004(5) 0.011(4) 0.011(4)
_geom_special_details     ?
loop_
    _geom_bond_atom_site_label_1
    _geom_bond_atom_site_label_2
    _geom_bond_site_symmetry_2
    _geom_bond_distance
    _geom_bond_publ_flag
    Al1 Cr5 . 2.611(7) ?
    Al1 Cr5 2 2.611(7) ?
    Al1 Cr6 1_444 2.634(7) ?
    Al1 Cr6 2_444 2.634(7) ?
    Al1 Cr4 . 2.644(11) ?
    Al1 Al4 2 2.654(11) ?
    Al1 Al4 5 2.654(11) ?
    Al1 Al5 . 2.659(17) ?
    Al1 Al1 2 2.665(16) ?
    Al1 Al1 3 2.665(16) ?
    Al1 Cr7 . 2.739(11) ?
    Cr1 Cr5 . 2.611(7) ?
    Cr1 Cr5 2 2.611(7) ?
    Cr1 Cr6 1_444 2.634(7) ?
    Cr1 Cr6 2_444 2.634(7) ?
    Cr1 Cr4 . 2.644(11) ?
    Cr1 Al4 2 2.654(11) ?
    Cr1 Al4 5 2.654(11) ?
    Cr1 Al5 . 2.659(17) ?
    Cr1 Cr7 . 2.739(11) ?
    Al2 Cr6 . 2.604(9) ?
    Al2 Cr7 1_655 2.647(9) ?
    Al2 Al4 6_665 2.656(9) ?
    Al2 Al4 2_656 2.656(9) ?
    Al2 Cr5 3_655 2.754(6) ?
    Al2 Cr5 2_655 2.754(6) ?
    Al2 Al5 2_766 2.930(16) ?
    Al2 Al4 4_655 2.996(10) ?
    Al2 Al4 3_655 2.996(10) ?
    Cr2 Cr6 . 2.604(9) ?
    Cr2 Cr7 1_655 2.647(9) ?
    Cr2 Al4 6_665 2.656(9) ?
    Cr2 Al4 2_656 2.656(9) ?
    Cr2 Cr5 3_655 2.754(6) ?
    Cr2 Cr5 2_655 2.754(6) ?
    Cr2 Al5 2_766 2.930(16) ?
    Al3 Cr5 . 2.572(12) ?
    Al3 Cr6 . 2.606(11) ?
    Al3 Cr4 1_666 2.655(12) ?
    Al3 Cr7 . 2.678(13) ?
    Al3 Al5 1_666 2.758(11) ?
    Al3 Al5 3_666 2.758(11) ?
    Al3 Al4 4_655 2.798(12) ?
    Al3 Al4 3_655 2.798(12) ?
    Cr3 Cr5 . 2.572(12) ?
    Cr3 Cr6 . 2.606(11) ?
    Cr3 Cr4 1_666 2.655(12) ?
    Cr3 Cr7 . 2.678(13) ?
    Cr3 Al5 1_666 2.758(11) ?
    Cr3 Al5 3_666 2.758(11) ?
    Cr3 Al4 4_655 2.798(12) ?
    Cr3 Al4 3_655 2.798(12) ?
    Cr4 Al5 . 2.616(10) ?
    Cr4 Al5 3 2.616(10) ?
    Cr4 Al5 2 2.616(10) ?
    Cr4 Cr6 2_444 2.761(7) ?
    Cr4 Cr6 1_444 2.761(7) ?
    Cr5 Cr7 . 2.603(7) ?
    Cr5 Al4 4_655 2.620(10) ?
    Cr5 Al4 3_655 2.620(10) ?
    Cr5 Al4 5 2.652(9) ?
    Cr5 Al4 . 2.652(9) ?
    Cr5 Al5 2_655 2.683(12) ?
    Cr6 Al5 2_766 2.654(12) ?
    Cr6 Al4 5_666 2.739(11) ?
    Cr6 Al4 1_666 2.739(11) ?
    Cr6 Al5 3_666 2.849(8) ?
    Al4 Al5 2_655 2.693(12) ?
    Al4 Al4 3_655 2.726(5) ?
    Al4 Al4 2_545 2.726(5) ?
loop_
    _geom_angle_atom_site_label_1
    _geom_angle_atom_site_label_2
    _geom_angle_atom_site_label_3
    _geom_angle_site_symmetry_1
    _geom_angle_site_symmetry_3
    _geom_angle
    _geom_angle_publ_flag
    Cr5 Al1 Cr5 . 2 110.4(5) ?
    Cr5 Al1 Cr6 . 1_444 63.75(14) ?
    Cr5 Al1 Cr6 2 1_444 167.7(4) ?
    Cr5 Al1 Cr6 . 2_444 167.7(4) ?
    Cr5 Al1 Cr6 2 2_444 63.75(14) ?
    Cr6 Al1 Cr6 1_444 2_444 119.6(5) ?
    Cr5 Al1 Cr4 . . 112.8(3) ?
    Cr5 Al1 Cr4 2 . 112.8(3) ?
    Cr6 Al1 Cr4 1_444 . 63.1(2) ?
    Cr6 Al1 Cr4 2_444 . 63.1(2) ?
    Cr5 Al1 Al4 . 2 125.5(4) ?
    Cr5 Al1 Al4 2 2 60.5(2) ?
    Cr6 Al1 Al4 1_444 2 131.8(4) ?
    Cr6 Al1 Al4 2_444 2 62.4(2) ?
    Cr4 Al1 Al4 . 2 120.0(3) ?
    Cr5 Al1 Al4 . 5 60.5(2) ?
    Cr5 Al1 Al4 2 5 125.5(4) ?
    Cr6 Al1 Al4 1_444 5 62.4(2) ?
    Cr6 Al1 Al4 2_444 5 131.8(4) ?
    Cr4 Al1 Al4 . 5 120.0(3) ?
    Al4 Al1 Al4 2 5 81.7(5) ?
    Cr5 Al1 Al5 . . 124.0(2) ?
    Cr5 Al1 Al5 2 . 124.0(2) ?
    Cr6 Al1 Al5 1_444 . 65.1(3) ?
    Cr6 Al1 Al5 2_444 . 65.1(3) ?
    Cr4 Al1 Al5 . . 59.1(3) ?
    Al4 Al1 Al5 2 . 76.7(3) ?
    Al4 Al1 Al5 5 . 76.7(3) ?
    Cr5 Al1 Al1 . 2 108.1(2) ?
    Cr5 Al1 Al1 2 2 59.3(2) ?
    Cr6 Al1 Al1 1_444 2 111.0(2) ?
    Cr6 Al1 Al1 2_444 2 59.6(2) ?
    Cr4 Al1 Al1 . 2 59.73(18) ?
    Al4 Al1 Al1 2 2 109.0(2) ?
    Al4 Al1 Al1 5 2 168.2(3) ?
    Al5 Al1 Al1 . 2 110.2(3) ?
    Cr5 Al1 Al1 . 3 59.3(2) ?
    Cr5 Al1 Al1 2 3 108.1(2) ?
    Cr6 Al1 Al1 1_444 3 59.6(2) ?
    Cr6 Al1 Al1 2_444 3 111.0(2) ?
    Cr4 Al1 Al1 . 3 59.73(18) ?
    Al4 Al1 Al1 2 3 168.2(3) ?
    Al4 Al1 Al1 5 3 109.0(2) ?
    Al5 Al1 Al1 . 3 110.2(3) ?
    Al1 Al1 Al1 2 3 60.0000(10)
                              ?
    Cr5 Al1 Cr7 . . 58.2(2) ?
    Cr5 Al1 Cr7 2 . 58.2(2) ?
    Cr6 Al1 Cr7 1_444 . 111.2(3) ?
    Cr6 Al1 Cr7 2_444 . 111.2(3) ?
    Cr4 Al1 Cr7 . . 110.2(4) ?
    Al4 Al1 Cr7 2 . 111.1(3) ?
    Al4 Al1 Cr7 5 . 111.1(3) ?
    Al5 Al1 Cr7 . . 169.4(5) ?
    Al1 Al1 Cr7 2 . 60.89(18) ?
    Al1 Al1 Cr7 3 . 60.89(18) ?
    Cr5 Cr1 Cr5 . 2 110.4(5) ?
    Cr5 Cr1 Cr6 . 1_444 63.75(14) ?
    Cr5 Cr1 Cr6 2 1_444 167.7(4) ?
    Cr5 Cr1 Cr6 . 2_444 167.7(4) ?
    Cr5 Cr1 Cr6 2 2_444 63.75(14) ?
    Cr6 Cr1 Cr6 1_444 2_444 119.6(5) ?
    Cr5 Cr1 Cr4 . . 112.8(3) ?
    Cr5 Cr1 Cr4 2 . 112.8(3) ?
    Cr6 Cr1 Cr4 1_444 . 63.1(2) ?
    Cr6 Cr1 Cr4 2_444 . 63.1(2) ?
    Cr5 Cr1 Al4 . 2 125.5(4) ?
    Cr5 Cr1 Al4 2 2 60.5(2) ?
    Cr6 Cr1 Al4 1_444 2 131.8(4) ?
    Cr6 Cr1 Al4 2_444 2 62.4(2) ?
    Cr4 Cr1 Al4 . 2 120.0(3) ?
    Cr5 Cr1 Al4 . 5 60.5(2) ?
    Cr5 Cr1 Al4 2 5 125.5(4) ?
    Cr6 Cr1 Al4 1_444 5 62.4(2) ?
    Cr6 Cr1 Al4 2_444 5 131.8(4) ?
    Cr4 Cr1 Al4 . 5 120.0(3) ?
    Al4 Cr1 Al4 2 5 81.7(5) ?
    Cr5 Cr1 Al5 . . 124.0(2) ?
    Cr5 Cr1 Al5 2 . 124.0(2) ?
    Cr6 Cr1 Al5 1_444 . 65.1(3) ?
    Cr6 Cr1 Al5 2_444 . 65.1(3) ?
    Cr4 Cr1 Al5 . . 59.1(3) ?
    Al4 Cr1 Al5 2 . 76.7(3) ?
    Al4 Cr1 Al5 5 . 76.7(3) ?
    Cr5 Cr1 Cr7 . . 58.2(2) ?
    Cr5 Cr1 Cr7 2 . 58.2(2) ?
    Cr6 Cr1 Cr7 1_444 . 111.2(3) ?
    Cr6 Cr1 Cr7 2_444 . 111.2(3) ?
    Cr4 Cr1 Cr7 . . 110.2(4) ?
    Al4 Cr1 Cr7 2 . 111.1(3) ?
    Al4 Cr1 Cr7 5 . 111.1(3) ?
    Al5 Cr1 Cr7 . . 169.4(5) ?
    Cr6 Al2 Cr7 . 1_655 150.7(4) ?
    Cr6 Al2 Al4 . 6_665 71.0(2) ?
    Cr7 Al2 Al4 1_655 6_665 108.3(2) ?
    Cr6 Al2 Al4 . 2_656 71.0(2) ?
    Cr7 Al2 Al4 1_655 2_656 108.3(2) ?
    Al4 Al2 Al4 6_665 2_656 141.3(4) ?
    Cr6 Al2 Cr5 . 3_655 128.85(18) ?
    Cr7 Al2 Cr5 1_655 3_655 57.6(2) ?
    Al4 Al2 Cr5 6_665 3_655 159.6(4) ?
    Al4 Al2 Cr5 2_656 3_655 57.9(2) ?
    Cr6 Al2 Cr5 . 2_655 128.85(18) ?
    Cr7 Al2 Cr5 1_655 2_655 57.6(2) ?
    Al4 Al2 Cr5 6_665 2_655 57.9(2) ?
    Al4 Al2 Cr5 2_656 2_655 159.6(4) ?
    Cr5 Al2 Cr5 3_655 2_655 102.2(4) ?
    Cr6 Al2 Al5 . 2_766 56.9(3) ?
    Cr7 Al2 Al5 1_655 2_766 93.8(4) ?
    Al4 Al2 Al5 6_665 2_766 82.8(3) ?
    Al4 Al2 Al5 2_656 2_766 82.8(3) ?
    Cr5 Al2 Al5 3_655 2_766 111.2(3) ?
    Cr5 Al2 Al5 2_655 2_766 111.2(3) ?
    Cr6 Al2 Al4 . 4_655 99.9(3) ?
    Cr7 Al2 Al4 1_655 4_655 103.8(3) ?
    Al4 Al2 Al4 6_665 4_655 57.30(18) ?
    Al4 Al2 Al4 2_656 4_655 123.5(4) ?
    Cr5 Al2 Al4 3_655 4_655 108.9(3) ?
    Cr5 Al2 Al4 2_655 4_655 54.7(2) ?
    Al5 Al2 Al4 2_766 4_655 139.6(3) ?
    Cr6 Al2 Al4 . 3_655 99.9(3) ?
    Cr7 Al2 Al4 1_655 3_655 103.8(3) ?
    Al4 Al2 Al4 6_665 3_655 123.5(4) ?
    Al4 Al2 Al4 2_656 3_655 57.30(18) ?
    Cr5 Al2 Al4 3_655 3_655 54.7(2) ?
    Cr5 Al2 Al4 2_655 3_655 108.9(3) ?
    Al5 Al2 Al4 2_766 3_655 139.6(3) ?
    Al4 Al2 Al4 4_655 3_655 70.8(4) ?
    Cr6 Cr2 Cr7 . 1_655 150.7(4) ?
    Cr6 Cr2 Al4 . 6_665 71.0(2) ?
    Cr7 Cr2 Al4 1_655 6_665 108.3(2) ?
    Cr6 Cr2 Al4 . 2_656 71.0(2) ?
    Cr7 Cr2 Al4 1_655 2_656 108.3(2) ?
    Al4 Cr2 Al4 6_665 2_656 141.3(4) ?
    Cr6 Cr2 Cr5 . 3_655 128.85(18) ?
    Cr7 Cr2 Cr5 1_655 3_655 57.6(2) ?
    Al4 Cr2 Cr5 6_665 3_655 159.6(4) ?
    Al4 Cr2 Cr5 2_656 3_655 57.9(2) ?
    Cr6 Cr2 Cr5 . 2_655 128.85(18) ?
    Cr7 Cr2 Cr5 1_655 2_655 57.6(2) ?
    Al4 Cr2 Cr5 6_665 2_655 57.9(2) ?
    Al4 Cr2 Cr5 2_656 2_655 159.6(4) ?
    Cr5 Cr2 Cr5 3_655 2_655 102.2(4) ?
    Cr6 Cr2 Al5 . 2_766 56.9(3) ?
    Cr7 Cr2 Al5 1_655 2_766 93.8(4) ?
    Al4 Cr2 Al5 6_665 2_766 82.8(3) ?
    Al4 Cr2 Al5 2_656 2_766 82.8(3) ?
    Cr5 Cr2 Al5 3_655 2_766 111.2(3) ?
    Cr5 Cr2 Al5 2_655 2_766 111.2(3) ?
    Cr5 Al3 Cr6 . . 157.4(4) ?
    Cr5 Al3 Cr4 . 1_666 139.3(5) ?
    Cr6 Al3 Cr4 . 1_666 63.3(3) ?
    Cr5 Al3 Cr7 . . 59.4(3) ?
    Cr6 Al3 Cr7 . . 143.2(4) ?
    Cr4 Al3 Cr7 1_666 . 79.9(4) ?
    Cr5 Al3 Al5 . 1_666 123.2(3) ?
    Cr6 Al3 Al5 . 1_666 64.1(3) ?
    Cr4 Al3 Al5 1_666 1_666 57.8(3) ?
    Cr7 Al3 Al5 . 1_666 97.1(3) ?
    Cr5 Al3 Al5 . 3_666 123.2(3) ?
    Cr6 Al3 Al5 . 3_666 64.1(3) ?
    Cr4 Al3 Al5 1_666 3_666 57.8(3) ?
    Cr7 Al3 Al5 . 3_666 97.1(3) ?
    Al5 Al3 Al5 1_666 3_666 109.5(6) ?
    Cr5 Al3 Al4 . 4_655 58.2(3) ?
    Cr6 Al3 Al4 . 4_655 105.2(4) ?
    Cr4 Al3 Al4 1_666 4_655 141.1(3) ?
    Cr7 Al3 Al4 . 4_655 103.4(4) ?
    Al5 Al3 Al4 1_666 4_655 83.5(3) ?
    Al5 Al3 Al4 3_666 4_655 154.2(5) ?
    Cr5 Al3 Al4 . 3_655 58.2(3) ?
    Cr6 Al3 Al4 . 3_655 105.2(4) ?
    Cr4 Al3 Al4 1_666 3_655 141.1(3) ?
    Cr7 Al3 Al4 . 3_655 103.4(4) ?
    Al5 Al3 Al4 1_666 3_655 154.2(5) ?
    Al5 Al3 Al4 3_666 3_655 83.5(3) ?
    Al4 Al3 Al4 4_655 3_655 76.6(5) ?
    Cr5 Cr3 Cr6 . . 157.4(4) ?
    Cr5 Cr3 Cr4 . 1_666 139.3(5) ?
    Cr6 Cr3 Cr4 . 1_666 63.3(3) ?
    Cr5 Cr3 Cr7 . . 59.4(3) ?
    Cr6 Cr3 Cr7 . . 143.2(4) ?
    Cr4 Cr3 Cr7 1_666 . 79.9(4) ?
    Cr5 Cr3 Al5 . 1_666 123.2(3) ?
    Cr6 Cr3 Al5 . 1_666 64.1(3) ?
    Cr4 Cr3 Al5 1_666 1_666 57.8(3) ?
    Cr7 Cr3 Al5 . 1_666 97.1(3) ?
    Cr5 Cr3 Al5 . 3_666 123.2(3) ?
    Cr6 Cr3 Al5 . 3_666 64.1(3) ?
    Cr4 Cr3 Al5 1_666 3_666 57.8(3) ?
    Cr7 Cr3 Al5 . 3_666 97.1(3) ?
    Al5 Cr3 Al5 1_666 3_666 109.5(6) ?
    Cr5 Cr3 Al4 . 4_655 58.2(3) ?
    Cr6 Cr3 Al4 . 4_655 105.2(4) ?
    Cr4 Cr3 Al4 1_666 4_655 141.1(3) ?
    Cr7 Cr3 Al4 . 4_655 103.4(4) ?
    Al5 Cr3 Al4 1_666 4_655 83.5(3) ?
    Al5 Cr3 Al4 3_666 4_655 154.2(5) ?
    Cr5 Cr3 Al4 . 3_655 58.2(3) ?
    Cr6 Cr3 Al4 . 3_655 105.2(4) ?
    Cr4 Cr3 Al4 1_666 3_655 141.1(3) ?
    Cr7 Cr3 Al4 . 3_655 103.4(4) ?
    Al5 Cr3 Al4 1_666 3_655 154.2(5) ?
    Al5 Cr3 Al4 3_666 3_655 83.5(3) ?
    Al4 Cr3 Al4 4_655 3_655 76.6(5) ?
    Al5 Cr4 Al5 . 3 118.81(14) ?
    Al5 Cr4 Al5 . 2 118.81(14) ?
    Al5 Cr4 Al5 3 2 118.81(14) ?
    Al5 Cr4 Cr1 . . 60.7(4) ?
    Al5 Cr4 Cr1 3 . 112.2(3) ?
    Al5 Cr4 Cr1 2 . 112.2(3) ?
    Al5 Cr4 Al1 . . 60.7(4) ?
    Al5 Cr4 Al1 3 . 112.2(3) ?
    Al5 Cr4 Al1 2 . 112.2(3) ?
    Al5 Cr4 Al1 . 2 112.2(3) ?
    Al5 Cr4 Al1 3 2 112.2(3) ?
    Al5 Cr4 Al1 2 2 60.7(4) ?
    Cr1 Cr4 Al1 . 2 60.5(4) ?
    Al1 Cr4 Al1 . 2 60.5(4) ?
    Al5 Cr4 Al1 . 3 112.2(3) ?
    Al5 Cr4 Al1 3 3 60.7(4) ?
    Al5 Cr4 Al1 2 3 112.2(3) ?
    Cr1 Cr4 Al1 . 3 60.5(4) ?
    Al1 Cr4 Al1 . 3 60.5(4) ?
    Al1 Cr4 Al1 2 3 60.5(4) ?
    Al5 Cr4 Al3 . 2_444 63.1(2) ?
    Al5 Cr4 Al3 3 2_444 134.0(6) ?
    Al5 Cr4 Al3 2 2_444 63.1(2) ?
    Cr1 Cr4 Al3 . 2_444 107.2(3) ?
    Al1 Cr4 Al3 . 2_444 107.2(3) ?
    Al1 Cr4 Al3 2 2_444 107.2(3) ?
    Al1 Cr4 Al3 3 2_444 165.2(4) ?
    Al5 Cr4 Al3 . 3_444 134.0(6) ?
    Al5 Cr4 Al3 3 3_444 63.1(2) ?
    Al5 Cr4 Al3 2 3_444 63.1(2) ?
    Cr1 Cr4 Al3 . 3_444 165.2(4) ?
    Al1 Cr4 Al3 . 3_444 165.2(4) ?
    Al1 Cr4 Al3 2 3_444 107.2(3) ?
    Al1 Cr4 Al3 3 3_444 107.2(3) ?
    Al3 Cr4 Al3 2_444 3_444 83.6(4) ?
    Al5 Cr4 Al3 . 1_444 63.1(2) ?
    Al5 Cr4 Al3 3 1_444 63.1(2) ?
    Al5 Cr4 Al3 2 1_444 134.0(6) ?
    Cr1 Cr4 Al3 . 1_444 107.2(3) ?
    Al1 Cr4 Al3 . 1_444 107.2(3) ?
    Al1 Cr4 Al3 2 1_444 165.2(4) ?
    Al1 Cr4 Al3 3 1_444 107.2(3) ?
    Al3 Cr4 Al3 2_444 1_444 83.6(4) ?
    Al3 Cr4 Al3 3_444 1_444 83.6(4) ?
    Al5 Cr4 Cr6 . 2_444 63.93(12) ?
    Al5 Cr4 Cr6 3 2_444 168.5(6) ?
    Al5 Cr4 Cr6 2 2_444 63.93(12) ?
    Cr1 Cr4 Cr6 . 2_444 58.27(18) ?
    Al1 Cr4 Cr6 . 2_444 58.27(18) ?
    Al1 Cr4 Cr6 2 2_444 58.27(18) ?
    Al1 Cr4 Cr6 3 2_444 107.8(4) ?
    Al3 Cr4 Cr6 2_444 2_444 57.5(3) ?
    Al3 Cr4 Cr6 3_444 2_444 124.18(16) ?
    Al3 Cr4 Cr6 1_444 2_444 124.18(16) ?
    Al5 Cr4 Cr6 . 1_444 63.93(12) ?
    Al5 Cr4 Cr6 3 1_444 63.93(12) ?
    Al5 Cr4 Cr6 2 1_444 168.5(6) ?
    Cr1 Cr4 Cr6 . 1_444 58.27(18) ?
    Al1 Cr4 Cr6 . 1_444 58.27(18) ?
    Al1 Cr4 Cr6 2 1_444 107.8(4) ?
    Al1 Cr4 Cr6 3 1_444 58.27(18) ?
    Al3 Cr4 Cr6 2_444 1_444 124.18(16) ?
    Al3 Cr4 Cr6 3_444 1_444 124.18(16) ?
    Al3 Cr4 Cr6 1_444 1_444 57.5(3) ?
    Cr6 Cr4 Cr6 2_444 1_444 111.1(2) ?
    Cr3 Cr5 Cr7 . . 62.3(4) ?
    Al3 Cr5 Cr7 . . 62.3(4) ?
    Cr3 Cr5 Al1 . 3 116.2(4) ?
    Al3 Cr5 Al1 . 3 116.2(4) ?
    Cr7 Cr5 Al1 . 3 63.4(3) ?
    Cr7 Cr5 Al1 . . 63.4(3) ?
    Al1 Cr5 Al1 3 . 61.4(4) ?
    Cr7 Cr5 Cr1 . . 63.4(3) ?
    Cr3 Cr5 Al4 . 4_655 65.2(3) ?
    Al3 Cr5 Al4 . 4_655 65.2(3) ?
    Cr7 Cr5 Al4 . 4_655 110.8(3) ?
    Al1 Cr5 Al4 3 4_655 168.9(3) ?
    Al1 Cr5 Al4 . 4_655 107.8(3) ?
    Cr1 Cr5 Al4 . 4_655 107.8(3) ?
    Cr3 Cr5 Al4 . 3_655 65.2(3) ?
    Al3 Cr5 Al4 . 3_655 65.2(3) ?
    Cr7 Cr5 Al4 . 3_655 110.8(3) ?
    Al1 Cr5 Al4 3 3_655 107.8(3) ?
    Al1 Cr5 Al4 . 3_655 168.9(3) ?
    Cr1 Cr5 Al4 . 3_655 168.9(3) ?
    Al4 Cr5 Al4 4_655 3_655 83.0(5) ?
    Cr3 Cr5 Al4 . 5 121.2(3) ?
    Al3 Cr5 Al4 . 5 121.2(3) ?
    Cr7 Cr5 Al4 . 5 115.6(3) ?
    Al1 Cr5 Al4 3 5 110.7(4) ?
    Al1 Cr5 Al4 . 5 60.5(3) ?
    Cr1 Cr5 Al4 . 5 60.5(3) ?
    Al4 Cr5 Al4 4_655 5 62.3(2) ?
    Al4 Cr5 Al4 3_655 5 129.1(2) ?
    Cr3 Cr5 Al4 . . 121.2(3) ?
    Al3 Cr5 Al4 . . 121.2(3) ?
    Cr7 Cr5 Al4 . . 115.6(3) ?
    Al1 Cr5 Al4 3 . 60.5(3) ?
    Al1 Cr5 Al4 . . 110.7(4) ?
    Cr1 Cr5 Al4 . . 110.7(4) ?
    Al4 Cr5 Al4 4_655 . 129.1(2) ?
    Al4 Cr5 Al4 3_655 . 62.3(2) ?
    Al4 Cr5 Al4 5 . 111.7(5) ?
    Cr3 Cr5 Al5 . 2_655 128.3(4) ?
    Al3 Cr5 Al5 . 2_655 128.3(4) ?
    Cr7 Cr5 Al5 . 2_655 169.4(4) ?
    Al1 Cr5 Al5 3 2_655 107.8(3) ?
    Al1 Cr5 Al5 . 2_655 107.8(3) ?
    Cr1 Cr5 Al5 . 2_655 107.8(3) ?
    Al4 Cr5 Al5 4_655 2_655 76.8(3) ?
    Al4 Cr5 Al5 3_655 2_655 76.8(3) ?
    Al4 Cr5 Al5 5 2_655 60.6(3) ?
    Al4 Cr5 Al5 . 2_655 60.6(3) ?
    Cr3 Cr5 Al2 . 2_545 64.3(2) ?
    Al3 Cr5 Al2 . 2_545 64.3(2) ?
    Cr7 Cr5 Al2 . 2_545 59.1(2) ?
    Al1 Cr5 Al2 3 2_545 60.5(3) ?
    Al1 Cr5 Al2 . 2_545 110.8(3) ?
    Cr1 Cr5 Al2 . 2_545 110.8(3) ?
    Al4 Cr5 Al2 4_655 2_545 125.9(4) ?
    Al4 Cr5 Al2 3_655 2_545 59.2(3) ?
    Al4 Cr5 Al2 5 2_545 170.8(4) ?
    Al4 Cr5 Al2 . 2_545 67.3(2) ?
    Al5 Cr5 Al2 2_655 2_545 123.0(2) ?
    Cr2 Cr6 Al1 . 1_666 149.6(2) ?
    Al2 Cr6 Al1 . 1_666 149.6(2) ?
    Cr3 Cr6 Al1 . 1_666 108.9(3) ?
    Al3 Cr6 Al1 . 1_666 108.9(3) ?
    Al1 Cr6 Al1 1_666 3_666 60.8(4) ?
    Cr2 Cr6 Al5 . 2_766 67.7(4) ?
    Al2 Cr6 Al5 . 2_766 67.7(4) ?
    Cr3 Cr6 Al5 . 2_766 136.9(4) ?
    Al3 Cr6 Al5 . 2_766 136.9(4) ?
    Al1 Cr6 Al5 1_666 2_766 108.0(4) ?
    Al1 Cr6 Al5 3_666 2_766 108.0(4) ?
    Al1 Cr6 Al4 1_666 5_666 59.2(3) ?
    Al1 Cr6 Al4 3_666 5_666 107.4(4) ?
    Al5 Cr6 Al4 2_766 5_666 59.9(3) ?
    Cr2 Cr6 Al4 . 1_666 96.4(3) ?
    Al2 Cr6 Al4 . 1_666 96.4(3) ?
    Cr3 Cr6 Al4 . 1_666 126.1(2) ?
    Al3 Cr6 Al4 . 1_666 126.1(2) ?
    Al1 Cr6 Al4 1_666 1_666 107.4(4) ?
    Al1 Cr6 Al4 3_666 1_666 59.2(3) ?
    Al5 Cr6 Al4 2_766 1_666 59.9(3) ?
    Al4 Cr6 Al4 5_666 1_666 106.5(5) ?
    Al1 Cr6 Cr4 1_666 1_666 58.6(2) ?
    Al1 Cr6 Cr4 3_666 1_666 58.6(2) ?
    Al5 Cr6 Cr4 2_766 1_666 163.9(4) ?
    Al4 Cr6 Cr4 5_666 1_666 113.1(3) ?
    Al4 Cr6 Cr4 1_666 1_666 113.1(3) ?
    Cr2 Cr6 Cr5 . 1_666 127.0(4) ?
    Al2 Cr6 Cr5 . 1_666 127.0(4) ?
    Cr3 Cr6 Cr5 . 1_666 163.9(3) ?
    Al3 Cr6 Cr5 . 1_666 163.9(3) ?
    Al1 Cr6 Cr5 1_666 1_666 57.7(2) ?
    Al1 Cr6 Cr5 3_666 1_666 57.7(2) ?
    Al5 Cr6 Cr5 2_766 1_666 59.2(3) ?
    Al4 Cr6 Cr5 5_666 1_666 57.6(2) ?
    Al4 Cr6 Cr5 1_666 1_666 57.6(3) ?
    Cr4 Cr6 Cr5 1_666 1_666 104.7(3) ?
    Cr2 Cr6 Al5 . 3_666 99.6(3) ?
    Al2 Cr6 Al5 . 3_666 99.6(3) ?
    Cr3 Cr6 Al5 . 3_666 60.5(3) ?
    Al3 Cr6 Al5 . 3_666 60.5(3) ?
    Al1 Cr6 Al5 1_666 3_666 105.5(3) ?
    Al1 Cr6 Al5 3_666 3_666 57.8(3) ?
    Al5 Cr6 Al5 2_766 3_666 127.5(2) ?
    Al4 Cr6 Al5 5_666 3_666 164.0(4) ?
    Al4 Cr6 Al5 1_666 3_666 72.2(3) ?
    Cr4 Cr6 Al5 1_666 3_666 55.6(2) ?
    Cr5 Cr6 Al5 1_666 3_666 111.8(3) ?
    Cr5 Cr7 Cr5 . 3 110.9(2) ?
    Cr5 Cr7 Cr5 . 2 110.9(2) ?
    Cr5 Cr7 Cr5 3 2 110.9(2) ?
    Cr5 Cr7 Al2 . 1_455 166.5(5) ?
    Cr5 Cr7 Al2 3 1_455 63.27(8) ?
    Cr5 Cr7 Al2 2 1_455 63.27(8) ?
    Cr5 Cr7 Al2 . 3_554 63.27(8) ?
    Cr5 Cr7 Al2 3 3_554 166.5(5) ?
    Cr5 Cr7 Al2 2 3_554 63.27(8) ?
    Cr5 Cr7 Al2 . 2_545 63.27(8) ?
    Cr5 Cr7 Al2 3 2_545 63.27(8) ?
    Cr5 Cr7 Al2 2 2_545 166.5(5) ?
    Al2 Cr7 Al2 1_455 2_545 119.39(7) ?
    Al2 Cr7 Al2 3_554 2_545 119.39(7) ?
    Cr5 Cr7 Al3 . . 58.3(2) ?
    Cr5 Cr7 Al3 3 . 124.25(17) ?
    Cr5 Cr7 Al3 2 . 124.25(17) ?
    Cr5 Cr7 Cr3 . . 58.3(2) ?
    Cr5 Cr7 Cr3 3 . 124.25(17) ?
    Cr5 Cr7 Cr3 2 . 124.25(17) ?
    Cr5 Cr7 Al3 . 2 124.25(17) ?
    Cr5 Cr7 Al3 3 2 124.25(17) ?
    Cr5 Cr7 Al3 2 2 58.3(2) ?
    Al2 Cr7 Al3 1_455 2 64.46(17) ?
    Al2 Cr7 Al3 3_554 2 64.46(17) ?
    Al2 Cr7 Al3 2_545 2 135.3(5) ?
    Al3 Cr7 Al3 . 2 82.8(4) ?
    Cr3 Cr7 Al3 . 2 82.8(4) ?
    Cr5 Cr7 Al3 . 3 124.25(17) ?
    Cr5 Cr7 Al3 3 3 58.3(2) ?
    Cr5 Cr7 Al3 2 3 124.25(17) ?
    Cr5 Cr7 Al1 . 3 58.5(2) ?
    Cr5 Cr7 Al1 3 3 58.5(2) ?
    Cr5 Cr7 Al1 2 3 106.2(4) ?
    Al2 Cr7 Al1 1_455 3 110.2(3) ?
    Al2 Cr7 Al1 3_554 3 110.2(3) ?
    Al2 Cr7 Al1 2_545 3 60.3(3) ?
    Al3 Cr7 Al1 . 3 108.7(3) ?
    Cr3 Cr7 Al1 . 3 108.7(3) ?
    Al3 Cr7 Al1 2 3 164.4(4) ?
    Al3 Cr7 Al1 3 3 108.7(3) ?
    Cr5 Cr7 Al1 . 2 106.2(4) ?
    Cr5 Cr7 Al1 3 2 58.5(2) ?
    Cr5 Cr7 Al1 2 2 58.5(2) ?
    Al2 Cr7 Al1 1_455 2 60.3(3) ?
    Al2 Cr7 Al1 3_554 2 110.2(3) ?
    Al2 Cr7 Al1 2_545 2 110.2(3) ?
    Al3 Cr7 Al1 . 2 164.4(4) ?
    Cr3 Cr7 Al1 . 2 164.4(4) ?
    Al3 Cr7 Al1 2 2 108.7(3) ?
    Al3 Cr7 Al1 3 2 108.7(3) ?
    Al1 Cr7 Al1 3 2 58.2(4) ?
    Cr5 Al4 Cr5 2_545 . 144.8(4) ?
    Cr5 Al4 Al1 2_545 3 86.3(4) ?
    Cr5 Al4 Al1 . 3 59.0(3) ?
    Cr5 Al4 Al2 2_545 3_544 62.9(2) ?
    Cr5 Al4 Al2 . 3_544 150.4(5) ?
    Al1 Al4 Al2 3 3_544 148.8(4) ?
    Cr5 Al4 Al5 2_545 2_655 145.4(6) ?
    Cr5 Al4 Al5 . 2_655 60.2(3) ?
    Al1 Al4 Al5 3 2_655 106.3(3) ?
    Al2 Al4 Al5 3_544 2_655 102.4(4) ?
    Cr5 Al4 Al4 2_545 3_655 134.5(5) ?
    Cr5 Al4 Al4 . 3_655 58.3(4) ?
    Al1 Al4 Al4 3 3_655 103.5(4) ?
    Al2 Al4 Al4 3_544 3_655 95.5(4) ?
    Al5 Al4 Al4 2_655 3_655 74.9(5) ?
    Cr5 Al4 Al4 2_545 2_545 59.4(3) ?
    Cr5 Al4 Al4 . 2_545 128.9(4) ?
    Al1 Al4 Al4 3 2_545 102.1(5) ?
    Al2 Al4 Al4 3_544 2_545 67.6(4) ?
    Al5 Al4 Al4 2_655 2_545 86.1(5) ?
    Al4 Al4 Al4 3_655 2_545 151.5(6) ?
    Cr5 Al4 Cr6 2_545 1_444 106.6(5) ?
    Cr5 Al4 Cr6 . 1_444 61.8(2) ?
    Al1 Al4 Cr6 3 1_444 58.4(3) ?
    Al2 Al4 Cr6 3_544 1_444 132.5(4) ?
    Al5 Al4 Cr6 2_655 1_444 58.5(3) ?
    Al4 Al4 Cr6 3_655 1_444 116.5(5) ?
    Al4 Al4 Cr6 2_545 1_444 68.0(3) ?
    Cr5 Al4 Al3 2_545 2_545 56.6(3) ?
    Cr5 Al4 Al3 . 2_545 118.0(5) ?
    Al1 Al4 Al3 3 2_545 97.2(4) ?
    Al2 Al4 Al3 3_544 2_545 62.7(3) ?
    Al5 Al4 Al3 2_655 2_545 147.5(5) ?
    Al4 Al4 Al3 3_655 2_545 78.0(4) ?
    Al4 Al4 Al3 2_545 2_545 110.9(4) ?
    Cr6 Al4 Al3 1_444 2_545 153.0(5) ?
    Cr5 Al4 Al2 2_545 2_545 99.8(4) ?
    Cr5 Al4 Al2 . 2_545 58.0(2) ?
    Al1 Al4 Al2 3 2_545 56.9(3) ?
    Al2 Al4 Al2 3_544 2_545 120.5(4) ?
    Al5 Al4 Al2 2_655 2_545 114.1(4) ?
    Al4 Al4 Al2 3_655 2_545 55.1(2) ?
    Al4 Al4 Al2 2_545 2_545 153.3(5) ?
    Cr6 Al4 Al2 1_444 2_545 106.8(3) ?
    Al3 Al4 Al2 2_545 2_545 61.3(4) ?
    Cr4 Al5 Cr6 . 3_443 152.4(6) ?
    Cr4 Al5 Cr1 . . 60.2(4) ?
    Cr6 Al5 Cr1 3_443 . 147.5(5) ?
    Cr4 Al5 Al1 . . 60.2(4) ?
    Cr6 Al5 Al1 3_443 . 147.5(5) ?
    Cr4 Al5 Cr5 . 3_554 145.1(6) ?
    Cr6 Al5 Cr5 3_443 3_554 62.5(3) ?
    Cr1 Al5 Cr5 . 3_554 84.9(5) ?
    Al1 Al5 Cr5 . 3_554 84.9(5) ?
    Cr4 Al5 Al4 . 6_554 125.1(3) ?
    Cr6 Al5 Al4 3_443 6_554 61.6(3) ?
    Al1 Al5 Al4 . 6_554 102.9(4) ?
    Cr5 Al5 Al4 3_554 6_554 59.1(3) ?
    Cr4 Al5 Al4 . 3_554 125.1(3) ?
    Cr6 Al5 Al4 3_443 3_554 61.6(3) ?
    Cr1 Al5 Al4 . 3_554 102.9(4) ?
    Al1 Al5 Al4 . 3_554 102.9(4) ?
    Cr5 Al5 Al4 3_554 3_554 59.1(3) ?
    Al4 Al5 Al4 6_554 3_554 109.2(5) ?
    Cr4 Al5 Al3 . 2_444 59.1(3) ?
    Cr6 Al5 Al3 3_443 2_444 101.0(4) ?
    Cr1 Al5 Al3 . 2_444 103.8(4) ?
    Al1 Al5 Al3 . 2_444 103.8(4) ?
    Cr5 Al5 Al3 3_554 2_444 138.3(3) ?
    Al4 Al5 Al3 6_554 2_444 149.3(6) ?
    Al4 Al5 Al3 3_554 2_444 79.2(3) ?
    Cr4 Al5 Al3 . 1_444 59.1(3) ?
    Cr6 Al5 Al3 3_443 1_444 101.0(4) ?
    Cr1 Al5 Al3 . 1_444 103.8(4) ?
    Al1 Al5 Al3 . 1_444 103.8(4) ?
    Cr5 Al5 Al3 3_554 1_444 138.3(3) ?
    Al4 Al5 Al3 6_554 1_444 79.2(3) ?
    Al4 Al5 Al3 3_554 1_444 149.3(6) ?
    Al3 Al5 Al3 2_444 1_444 79.9(6) ?
    Cr4 Al5 Cr6 . 1_444 60.5(3) ?
    Cr6 Al5 Cr6 3_443 1_444 126.6(2) ?
    Cr1 Al5 Cr6 . 1_444 57.0(2) ?
    Al1 Al5 Cr6 . 1_444 57.0(2) ?
    Cr5 Al5 Cr6 3_554 1_444 101.9(3) ?
    Al4 Al5 Cr6 6_554 1_444 66.8(2) ?
    Al4 Al5 Cr6 3_554 1_444 155.4(6) ?
    Al3 Al5 Cr6 2_444 1_444 117.2(4) ?
    Al3 Al5 Cr6 1_444 1_444 55.4(2) ?
    Cr4 Al5 Cr6 . 2_444 60.5(3) ?
    Cr6 Al5 Cr6 3_443 2_444 126.6(2) ?
    Cr1 Al5 Cr6 . 2_444 57.0(2) ?
    Al1 Al5 Cr6 . 2_444 57.0(2) ?
    Cr5 Al5 Cr6 3_554 2_444 101.9(3) ?
    Al4 Al5 Cr6 6_554 2_444 155.4(6) ?
    Al4 Al5 Cr6 3_554 2_444 66.8(2) ?
    Al3 Al5 Cr6 2_444 2_444 55.4(2) ?
    Al3 Al5 Cr6 1_444 2_444 117.2(4) ?
    Cr6 Al5 Cr6 1_444 2_444 106.1(4) ?
    Cr4 Al5 Al2 . 3_443 97.0(4) ?
    Cr6 Al5 Al2 3_443 3_443 55.3(3) ?
    Cr1 Al5 Al2 . 3_443 157.2(5) ?
    Al1 Al5 Al2 . 3_443 157.2(5) ?
    Cr5 Al5 Al2 3_554 3_443 117.9(4) ?
    Al4 Al5 Al2 6_554 3_443 90.1(4) ?
    Al4 Al5 Al2 3_554 3_443 90.1(4) ?
    Al3 Al5 Al2 2_444 3_443 59.8(3) ?
    Al3 Al5 Al2 1_444 3_443 59.8(3) ?
    Cr6 Al5 Al2 1_444 3_443 113.8(3) ?
    Cr6 Al5 Al2 2_444 3_443 113.8(3) ?
_shelx_space_group_comment     ?
_shelx_estimated_absorpt_T_min     ?
_shelx_estimated_absorpt_T_max     ?
_shelx_hkl_file
;
   0  -1   1  109.59    5.40
   1   0  -1  108.69    5.20
   1   0  -1  104.99    5.40
   0  -1   1  107.99    4.60
   0   1  -1  115.39    5.50
   0   1  -1  111.79    4.70
  -1   0   1  108.79    5.40
  -1   1   0  104.79    4.80
  -1   1   0  108.69    4.80
  -1  -1   2  515.45   18.80
  -1  -1   2  487.95   19.70
  -1   2  -1  472.95   23.10
  -1   2  -1  489.15   19.00
  -1   2  -1  476.55   19.90
  -1   2  -1  498.55   18.70
  -2   1   1  470.85   18.30
  -2   1   1  470.35   18.80
  -2   1   1  470.05   18.10
  -1   2  -1  503.55   18.20
  -2   1   1  477.15   18.50
  -2   1   1  449.26   18.60
   1   1  -2  491.75   20.50
   1  -2   1  468.65   17.50
  -2   1   1  452.75   17.80
   1  -2   1  491.55   18.30
   1  -2   1  476.75   22.40
   2  -1  -1  492.85   18.60
   2  -1  -1  481.75   18.30
   2  -1  -1  485.45   18.40
  -1  -1   2  493.75   21.90
   1  -2   1  471.25   19.30
   1  -2   1  473.15   18.00
   1   1  -2  477.35   19.50
  -2   2   0   53.89    4.30
   0   2  -2   34.90    4.60
   0  -2   2   45.60    5.50
   0  -2   2   39.20    5.20
   0  -2   2   41.60    4.10
   0  -2   2   44.40    7.00
   0  -2   2   34.60   10.40
   2   0  -2   42.70    5.40
   2   0  -2   49.50    5.80
   2   0  -2   37.80    4.90
   2  -2   0   45.60    4.70
  -2   0   2   33.90    3.70
  -2   0   2   29.60    5.90
   0   2  -2   28.90    4.70
  -2   2   0   48.00    4.80
  -2   2   0   47.30    4.80
   0   2  -2   30.20   10.00
   2  -2   0   42.20    5.50
  -2   2   0   53.19    8.40
   0   2  -2   38.20    5.50
   0   2  -2   39.30    3.60
   1  -3   2   13.80   14.20
   1  -3   2   17.00    5.40
   1  -3   2   12.10    6.40
  -1   3  -2   15.70    5.40
  -1   3  -2   21.80    4.50
  -1   3  -2   16.20    5.50
  -2  -1   3   13.30    8.50
  -2  -1   3    6.80    4.50
  -2  -1   3   15.90    6.60
  -2  -1   3   18.20    8.50
   2   1  -3   10.00    5.20
   2   1  -3   20.20    6.40
   2   1  -3   15.30    5.90
   2   1  -3    4.70    7.20
   1  -3   2   19.60    3.90
  -3   2   1   17.50    4.80
  -3   2   1   14.80    5.70
  -1   3  -2   12.30    3.80
   3  -2  -1   24.00    5.00
   3  -2  -1   23.40    4.30
  -1   3  -2   10.50   12.20
  -3   2   1   20.10    3.50
   1   2  -3   13.30    8.10
   1   2  -3    3.50    5.60
  -1  -2   3   10.90    5.70
  -1  -2   3    7.80    4.60
  -1  -2   3    6.80    2.80
  -1  -2   3   14.60    6.00
  -1  -2   3   -0.10   11.30
   3  -1  -2   14.00    4.80
   3  -1  -2   15.70    5.50
  -1  -2   3    8.90    5.50
   2  -3   1   22.20   10.90
   1   2  -3   10.60    4.30
   1   2  -3    7.70    2.70
  -2   3  -1   18.50    6.30
  -2   3  -1   15.10    4.00
  -2   3  -1    9.60    4.50
  -2   3  -1    8.40    5.30
  -2   3  -1   13.00   11.90
   2  -3   1    3.90    6.50
  -3   1   2   18.20   11.10
  -3   1   2   16.00    5.30
   1   2  -3    7.90    5.40
   0   3  -3 9071.99  329.67
  -3   3   0 9818.92  340.37
  -3   3   0 9812.62  336.57
   0   3  -3 9385.86  333.87
  -3   0   3 9481.05  329.77
   0  -3   3 9294.37  338.27
  -3   3   0 9999.00  336.27
   0  -3   3 9164.38  337.07
   0   3  -3 9226.78  328.77
   0   3  -3 9177.98  327.47
   0   3  -3 9671.33  329.47
   3  -3   0 9555.44  328.87
   3   0  -3 9981.30  337.87
   3  -3   0 9656.23  328.17
   3   0  -3 9307.27  335.87
   3   0  -3 9739.93  337.27
   3   0  -3 9370.66  337.17
  -3   3   0 9982.90  338.57
  -3   0   3 9171.58  328.97
  -3   0   3 8875.81  329.67
   3  -3   0 9348.16  327.97
   0   3  -3 9632.44  329.07
   0  -3   3 9466.55  335.97
   0  -3   3 9633.54  337.97
  -3   0   3 9425.46  330.07
   3   0  -3 9419.26  337.27
  -3   0   3 9527.75  327.77
   2  -4   2  986.70   37.60
   2  -4   2  984.40   39.00
  -2   4  -2  980.60   37.90
  -2   4  -2  988.40   38.20
  -2   4  -2  988.50   39.00
  -2   4  -2 1051.49   46.90
   2  -4   2  988.80   38.60
   2  -4   2 1085.79   47.20
   2  -4   2 1019.70   41.60
  -4   2   2 1089.59   41.40
   4  -2  -2 1019.30   37.70
   4  -2  -2 1040.80   38.10
  -4   2   2 1088.99   40.90
  -4   2   2 1088.29   39.70
   2   2  -4  976.60   40.80
  -2  -2   4  963.40   47.20
  -2   4  -2 1032.00   36.90
   2   2  -4  968.70   38.40
  -4   2   2 1036.80   39.20
  -2   4  -2  998.00   40.10
  -2  -2   4  959.70   40.50
   3   1  -4   47.50    6.00
  -1   4  -3   65.59    8.10
  -1   4  -3   60.09    9.80
   4  -3  -1   62.89    7.20
  -4   3   1   53.89    9.40
  -4   3   1   46.30    6.70
  -3  -1   4   71.39   10.30
   3   1  -4   60.99    9.20
   1  -4   3   52.89    8.40
   1  -4   3   59.59   20.90
   4  -3  -1   48.70    8.20
  -3  -1   4   55.89   13.50
  -4   3   1   36.60    7.20
   1  -4   3   49.70   10.60
   3   1  -4   49.99    9.30
   1  -4   3   54.39    6.60
  -1   4  -3   70.29    8.70
  -1   4  -3   70.29   17.50
  -3  -1   4   51.79    7.80
   3   1  -4   37.30    8.70
  -3  -1   4   54.29    7.20
   3   1  -4   54.99    9.70
   1  -4   3   58.09    7.70
   1   3  -4   47.80   13.90
  -3   4  -1   37.10    9.00
  -3   4  -1   67.19   16.40
   3  -4   1   37.50    9.80
   4  -1  -3   48.80    7.30
   4  -1  -3   58.19    8.80
  -3   4  -1   37.30    7.20
  -3   4  -1   66.59    8.10
  -4   1   3   61.59    7.70
  -4   1   3   59.19   10.60
   1   3  -4   56.49   10.20
  -4   1   3   49.30    6.10
   4  -1  -3   56.59    7.30
  -1  -3   4   75.79   21.20
   4  -1  -3   49.20    8.20
  -4   1   3   57.19    9.80
  -4   1   3   36.80    9.60
  -1  -3   4   51.19    8.90
   4  -1  -3   60.19    7.90
  -1  -3   4   38.30   10.10
  -3   4  -1   35.40    6.90
   1   3  -4   47.10    7.90
   1   3  -4   64.49    9.20
   1   3  -4   63.59    5.80
   2  -5   3  138.09   11.70
  -3  -2   5  167.68   23.60
   2  -5   3  140.79   12.00
  -3  -2   5  171.98   16.50
   3   2  -5  175.08   10.50
  -3  -2   5  173.58   13.20
  -5   3   2  173.88   14.00
   5  -3  -2  140.89   10.40
   5  -3  -2  137.69   10.40
  -2   5  -3  141.89   13.10
   3   2  -5  176.58   17.70
  -5   3   2  151.48   13.00
  -5   3   2  139.79   13.30
  -5   3   2  166.78   17.10
   2  -5   3  136.49   13.10
  -2   5  -3  165.88   16.30
  -2   5  -3  147.79   15.00
   5  -3  -2  164.68   10.70
   2  -5   3  160.08   17.10
   3   2  -5  182.88   16.20
  -4   0   4  147.09   14.80
   0  -4   4  157.98   15.30
   0  -4   4  156.68    9.50
   0   4  -4  156.88   13.60
   0  -4   4  150.18   25.70
   0   4  -4  153.18   10.50
   0   4  -4  155.08   11.90
   4   0  -4  166.08   11.10
   4   0  -4  154.68    9.60
   4  -4   0  154.28   12.30
   4  -4   0  154.88   10.60
  -4   4   0  129.79   11.10
   4   0  -4  148.69   12.40
  -4   0   4  122.89   15.40
  -4   0   4  176.88   17.30
  -4   4   0  142.19   14.90
  -4   4   0  136.59   10.90
   4   0  -4  147.19   18.60
   4   0  -4  138.69   13.80
   4   0  -4  156.88   12.40
   0   4  -4  195.58   24.70
   0  -4   4  150.78   13.70
  -4   0   4  162.88   12.60
   0   4  -4  145.69   13.20
   0  -4   4  158.98   12.60
   0   4  -4  130.59   13.70
  -4   4   0  170.28   20.70
  -3   5  -2  166.38   14.10
  -5   2   3  135.69   12.20
  -5   2   3  136.69   15.30
  -2  -3   5  155.78   13.80
  -2  -3   5  135.49   15.50
  -3   5  -2  158.68   11.80
  -3   5  -2  191.68   24.80
   5  -2  -3  122.59   12.00
   5  -2  -3  122.89   10.90
   3  -5   2  161.18   17.40
   3  -5   2  175.58   14.40
   2   3  -5  165.88    9.00
   2   3  -5  157.98   15.90
   2   3  -5  151.38   17.90
  -2  -3   5  153.58   14.40
  -2  -3   5  154.88   16.90
   2   3  -5  172.28   16.60
  -2  -3   5  149.29   27.10
  -5   4   1  175.68   23.50
   1  -5   4  200.78   33.00
   1  -5   4  175.08   19.20
  -5   4   1  165.78   16.90
   5  -4  -1  167.98   14.30
  -4  -1   5  193.08   23.30
  -1   5  -4  171.78   15.00
  -1   5  -4  183.68   13.40
  -1   5  -4  190.68   16.10
  -5   4   1  169.48   16.50
  -5   4   1  134.29   13.70
   4   1  -5  176.98   17.50
   4   1  -5  177.98   16.50
   4   1  -5  165.88   10.80
   4   1  -5  170.18   16.60
  -1   5  -4  123.49   25.80
   1  -5   4  147.19   13.90
   1  -5   4  146.89   15.40
   4   1  -5  154.48   15.90
   1  -5   4  147.39   12.50
  -5   4   1  170.28   13.40
  -4  -1   5  177.28   13.40
  -5   4   1  133.39   14.40
   5  -4  -1  153.38   11.80
  -4  -1   5  145.89   21.70
  -1   5  -4  188.68   14.40
  -4  -1   5  149.79   15.50
  -1   5  -4  164.98   18.20
   4  -5   1  166.98   17.70
  -5   1   4  160.28   17.50
  -5   1   4  155.08   17.70
   1   4  -5  163.38   13.10
  -1  -4   5  162.68   10.60
  -5   1   4  179.28   18.60
  -4   5  -1  160.18   12.50
   5  -1  -4  149.79   12.30
   5  -1  -4  145.79   13.60
   5  -1  -4  166.08   13.10
  -1  -4   5  176.28   15.50
   5  -1  -4  153.58   15.40
   1   4  -5  162.68   16.20
  -1  -4   5  164.58   17.00
   4  -5   1  165.88   13.70
  -4   5  -1  157.98   14.70
  -1  -4   5  171.48   17.10
  -4   5  -1  154.98   16.40
   1   4  -5  181.08   11.30
   1   4  -5  195.88   16.80
   1   4  -5  153.08   21.60
   1   4  -5  136.89   15.50
  -6   3   3 2548.34   98.49
  -6   3   3 2686.73   96.19
  -6   3   3 2637.14   93.99
  -3  -3   6 2308.97   90.49
  -3  -3   6 2343.07   92.79
  -3   6  -3 2442.46   91.29
   3   3  -6 2408.46   93.59
  -3  -3   6 2347.77   93.69
  -3   6  -3 2495.85   92.89
   3  -6   3 2463.35  104.89
   6  -3  -3 2617.84   89.79
   3  -6   3 2590.64   94.79
   3  -6   3 2642.04   94.79
   3   3  -6 2368.16   97.09
  -6   3   3 2650.73   98.49
  -6   3   3 2637.14   95.79
  -3   6  -3 2390.56   89.59
  -6   3   3 2682.53   94.59
  -3   6  -3 2493.35  103.19
  -3   6  -3 2551.34   93.89
   2  -6   4   71.49   35.40
   4   2  -6  105.69   17.10
   4   2  -6  108.59   15.80
   2  -6   4  110.39   15.30
  -6   4   2  121.39   15.30
  -6   4   2  142.89   25.10
  -4  -2   6  127.89   14.20
  -6   4   2  109.49   16.60
  -6   4   2   84.29   15.60
  -6   4   2   97.39   17.60
  -2   6  -4   88.49   12.10
  -2   6  -4  110.19   16.70
   2  -6   4  106.99   11.30
  -4  -2   6   95.19   16.70
   4   2  -6  124.69   17.20
  -2   6  -4   85.69   29.00
   4   2  -6  114.89   11.60
   6  -4  -2  118.09   13.20
   2  -6   4   83.99   11.20
   2  -6   4   83.49   18.30
  -2   6  -4   76.89   15.90
  -4  -2   6  134.39   18.30
   4   2  -6   99.59   17.00
   5   0  -5  987.10   41.60
   0   5  -5 1045.70   43.30
  -5   0   5  981.00   44.80
  -5   0   5  955.20   42.40
  -5   0   5 1076.39   46.80
  -5   0   5  972.00   39.70
   5   0  -5 1010.20   43.30
   5   0  -5 1083.99   42.60
   5   0  -5  978.90   41.30
   5   0  -5 1008.50   41.40
  -6   2   4   85.09   15.60
  -6   2   4  108.09   13.10
  -4   6  -2  112.09   13.80
   6  -2  -4   91.29   13.60
   6  -2  -4  116.19   10.30
  -6   2   4   76.89   11.20
  -6   2   4  110.49   17.40
  -4   6  -2  118.89   16.60
   2   4  -6   87.99   16.10
  -4   6  -2  119.99   16.10
  -2  -4   6   84.09   16.40
  -2  -4   6  125.49   40.60
  -6   2   4   83.89   20.30
  -6   2   4  119.09   18.80
   4  -6   2   74.79   16.50
   2   4  -6   81.49   18.40
   6  -2  -4  105.29   11.80
  -4   6  -2   70.09   29.40
   4  -6   2  108.19   13.80
  -2  -4   6   99.39   19.30
  -2  -4   6  146.29   18.20
   2   4  -6  102.29   20.50
   2   4  -6   75.19   16.10
   2   4  -6  111.09   10.40
   7  -4  -3   94.79   12.40
   4   3  -7  125.19   21.70
   3  -7   4   95.09   17.10
   3  -7   4   54.09   43.40
   4   3  -7   77.99   19.40
   4   3  -7  107.39   20.30
   7  -4  -3   92.69   14.10
  -4  -3   7   73.69   17.20
  -3   7  -4  104.69   12.80
  -7   4   3   91.09   20.30
  -3   7  -4   77.49   17.00
  -7   4   3  135.69   31.10
  -7   4   3  113.59   12.60
  -7   4   3   86.79   18.00
  -4  -3   7   64.59   20.60
  -3   7  -4   87.39   20.40
  -3   7  -4   82.29   19.40
   3  -7   4   92.79   40.70
   4   3  -7   96.39   12.80
   3  -7   4   95.39   14.50
  -4  -3   7  110.09   17.50
  -1   6  -5  117.69   17.80
  -5  -1   6  157.88   28.20
  -1   6  -5  136.49   13.70
   5   1  -6  157.38   18.70
   5   1  -6  130.89   17.00
   1  -6   5  141.09   15.60
   1  -6   5  158.78   20.70
   6  -5  -1  134.39   17.00
  -1   6  -5  130.09   15.80
  -6   5   1  176.98   17.30
   6  -5  -1  145.19   14.00
  -6   5   1  148.69   19.20
   1  -6   5  145.59   13.40
  -5  -1   6  141.69   16.80
  -5  -1   6  122.19   21.70
  -5  -1   6  134.89   26.70
  -1   6  -5  149.29   16.00
  -1   6  -5  127.09   31.90
   1  -6   5   76.39   43.40
  -5  -1   6  173.68   21.20
   5   1  -6  176.08   17.80
   5   1  -6  171.78   13.10
  -1  -5   6  124.59   11.90
  -1  -5   6  132.59   19.30
  -1  -5   6  178.18   18.50
  -6   1   5  102.99   18.70
  -6   1   5  121.19   22.10
  -1  -5   6  121.99   19.40
   1   5  -6  144.89   18.80
   6  -1  -5  158.38   17.60
   6  -1  -5  114.09   15.90
   1   5  -6  100.79   16.10
   6  -1  -5  143.19   14.50
   1   5  -6  109.89   17.70
  -5   6  -1  172.38   17.30
   1   5  -6  124.69   13.40
   1   5  -6  117.59   23.00
  -6   1   5  160.08   27.00
  -6   1   5   93.39   12.10
   6  -1  -5  142.49   15.30
   3   4  -7   50.89   20.30
  -4   7  -3  101.59   17.70
  -4   7  -3   25.50   33.70
  -7   3   4   60.59   13.50
  -4   7  -3   79.29   19.80
   4  -7   3   79.09   13.30
   3   4  -7   52.79   20.50
  -4   7  -3  106.09   18.00
   3   4  -7  108.89   21.50
  -7   3   4   58.39   22.70
  -3  -4   7   68.59   19.50
   7  -3  -4   80.19   12.20
  -7   3   4   76.79   13.80
   4  -7   3  147.29   38.30
   3   4  -7   87.59   13.30
   4  -7   3   63.19   16.70
  -7   3   4   80.99   25.80
  -3  -4   7   55.29   16.50
   7  -3  -4   83.89   10.80
  -7   3   4  111.99   20.80
  -7   5   2  403.86   42.90
   2  -7   5  358.16   27.20
  -5  -2   7  266.87   24.70
  -7   5   2  309.17   27.30
  -2   7  -5  307.97   28.90
   2  -7   5  337.77   22.20
   2  -7   5  371.46   20.90
   2  -7   5  423.86   58.49
  -2   7  -5  348.67   25.10
  -5  -2   7  329.57   26.40
  -5  -2   7  282.87   31.50
   5   2  -7  285.67   28.20
   7  -5  -2  334.97   20.60
  -2   7  -5  283.27   24.80
   5   2  -7  304.67   19.30
   7  -5  -2  277.07   21.20
   0  -6   6 1982.10   80.39
  -6   0   6 2082.69   76.59
  -6   0   6 2141.39   79.99
   6   0  -6 2106.39   77.99
  -6   6   0 1963.10   76.59
   6   0  -6 2004.30   77.99
   0  -6   6 1889.21  103.89
   6   0  -6 2001.90   79.19
  -6   6   0 2095.79   76.49
   0   6  -6 1961.80   77.79
   0   6  -6 2064.39   86.29
   6   0  -6 1995.00   76.69
   0   6  -6 1974.20   75.09
  -6   0   6 2138.29   82.99
   0  -6   6 1951.30   77.99
  -6   0   6 1924.31   85.89
   0  -6   6 2023.10   75.19
  -6   0   6 2004.10   86.79
   0   6  -6 1896.61   78.89
  -7   2   5  362.56   25.20
   2   5  -7  283.77   33.20
  -7   2   5  338.27   31.90
   2   5  -7  271.07   31.70
   5  -7   2  307.77   24.00
   7  -2  -5  296.27   26.20
   7  -2  -5  299.07   21.10
   5  -7   2  357.76   23.50
  -2  -5   7  339.27   29.70
   2   5  -7  281.67   21.20
  -7   2   5  292.67   31.00
  -7   2   5  369.66   35.30
  -7   2   5  319.67   24.80
  -2  -5   7  331.97   26.70
   2   5  -7  291.67   30.30
  -5   7  -2  347.67   28.90
  -7   2   5  339.57   28.00
  -5   7  -2  415.46   47.90
   7  -2  -5  340.87   17.80
  -5   7  -2  313.67   27.30
   4   4  -8  103.69   34.40
   8  -4  -4   42.80   13.20
   4  -8   4   29.70   24.30
  -8   4   4   90.49   37.70
  -4   8  -4   70.09   23.10
  -4  -4   8   84.19   21.10
  -8   4   4   76.59   30.60
  -4   8  -4  122.39   46.60
  -4  -4   8   61.49   27.10
  -8   4   4   41.40   15.40
  -4   8  -4   42.80   21.10
  -8   4   4   97.99   24.00
  -4  -4   8   74.59   26.90
   4   4  -8   66.59   14.30
   8  -4  -4   81.69   14.30
  -3   8  -5  423.06   31.10
  -8   5   3  343.97   37.40
   8  -5  -3  312.57   24.80
   3  -8   5  317.27   65.39
   5   3  -8  372.26   22.40
   5   3  -8  369.76   35.40
   5   3  -8  429.56   33.90
  -5  -3   8  324.07   32.50
  -8   5   3  325.57   31.80
  -5  -3   8  318.97   34.30
   6   1  -7  -12.50   16.90
   6   1  -7    6.50   11.80
  -6  -1   7   14.50   23.00
   1  -7   6   20.50   16.60
   1  -7   6   17.60   13.00
  -7   6   1   36.60   21.00
   7  -6  -1   20.60   17.60
  -1   7  -6   20.20   16.20
  -1   7  -6   11.80   15.60
  -6  -1   7   36.50   18.10
   7  -6  -1   38.00   12.50
   7  -6  -1   16.30   13.00
  -7   6   1  -54.29   39.10
   6   1  -7   12.30   21.30
  -1   7  -6   10.50   20.30
   1  -7   6  -10.40   62.69
  -6  -1   7   69.39   39.30
  -7   6   1    4.30   20.50
  -1   7  -6   33.50   38.40
   6   1  -7   30.30   14.80
   1  -7   6   -8.40   19.80
   6   1  -7   17.70   17.70
   7  -1  -6   25.30   14.30
   7  -1  -6   28.60   22.30
   7  -1  -6   31.60   18.80
  -1  -6   7   19.90   18.20
   6  -7   1    6.20   14.00
   6  -7   1   19.50   18.70
  -6   7  -1   76.29   44.40
   1   6  -7   48.40   28.10
   1   6  -7  -25.10   26.00
   7  -1  -6   20.90   13.60
  -7   1   6   10.90   16.60
  -7   1   6  -16.00   22.10
   1   6  -7   11.20   26.10
  -1  -6   7  -10.50   21.10
   1   6  -7   28.70   14.70
   1   6  -7   -4.00   17.90
  -6   7  -1   21.10   18.30
  -7   1   6    0.10   17.30
  -6   7  -1   43.30   20.10
  -8   3   5  352.06   28.50
   8  -3  -5  415.36   25.70
   8  -3  -5  449.26   33.20
  -3  -5   8  433.06   37.70
   3   5  -8  461.25   39.30
  -8   3   5  465.45   42.00
  -3  -5   8  433.16   41.00
   8  -3  -5  396.16   24.10
  -8   3   5  415.96   40.20
  -5  -4   9  126.89   26.20
   4  -9   5   84.59   18.10
  -9   5   4   96.39   28.00
  -4   9  -5  114.19   28.80
   9  -5  -4   84.89   20.40
   9  -5  -4   96.69   21.00
  -9   5   4   35.10   55.39
   5   4  -9  103.99   18.00
   5   4  -9  153.78   31.00
  -5  -4   9   55.99   36.00
  -4   9  -5   76.89   59.69
  -4   9  -5  117.09   34.60
  -8   6   2  170.98   28.60
  -2   8  -6   49.70   21.60
   6   2  -8  111.29   15.60
  -6  -2   8   97.69   30.90
   2  -8   6  212.98   78.09
  -8   6   2  126.09   31.50
  -6  -2   8   54.69   24.50
  -2   8  -6  -14.40   49.30
   6   2  -8  162.28   25.20
   6   2  -8  128.79   23.00
  -2   8  -6   68.09   23.00
   0   7  -7   80.19   18.90
  -7   7   0   28.30   22.50
  -7   7   0   30.10   36.30
   0   7  -7  106.09   23.30
   7   0  -7   28.10   21.60
  -7   7   0   -1.10   45.00
   7  -7   0   58.49   16.20
   0  -7   7   46.80   19.50
  -7   0   7   24.50   25.90
  -7   0   7   30.50   20.20
   0  -7   7   54.09   14.90
  -7   7   0   77.09   23.80
   7   0  -7   48.60   17.70
   0   7  -7  110.09   32.50
  -8   2   6  104.49   21.10
  -2  -6   8  117.69   27.20
  -2  -6   8  152.18   41.00
   2   6  -8   76.59   17.60
  -2  -6   8  121.29   22.70
  -8   2   6  109.79   32.10
   8  -2  -6  135.09   17.50
   8  -2  -6   80.69   26.40
   2   6  -8   71.79   31.30
   2   6  -8   96.49   32.50
   9  -4  -5  112.19   18.80
   9  -4  -5   87.09   19.80
  -5   9  -4  148.59   30.20
   5  -9   4   61.89   16.70
   5  -9   4   91.99   25.30
  -4  -5   9  148.99   29.20
  -5   9  -4   51.59   28.60
  -5   9  -4    6.70   58.89
   4   5  -9   24.00   31.80
  -9   4   5    6.40   51.59
  -4  -5   9   78.19   34.00
  -9   4   5   30.80   22.60
   4   5  -9   50.29   18.80
  -3   9  -6  698.03   49.60
  -6  -3   9  625.94   44.60
  -3   9  -6  694.73   45.50
   6   3  -9  600.94   42.90
   3  -9   6  617.04   37.90
  -3   9  -6  578.74   66.39
   6   3  -9  644.64   47.50
  -6  -3   9  682.03   54.29
  -9   6   3  623.94   49.50
   3  -9   6  658.83   46.80
   7   1  -8   23.80   22.50
  -8   7   1  -21.10   56.29
  -1   8  -7    9.50   32.10
  -7  -1   8   11.20   25.10
   7   1  -8   38.50   20.00
  -7  -1   8   32.90   32.60
   8  -7  -1   12.50   18.30
   1  -8   7   63.79   18.90
  -8   7   1  154.68   55.59
  -1   8  -7   34.90   23.30
  -1   8  -7   25.90   45.20
   1  -8   7   49.10   22.30
  -1  -7   8   32.70   23.80
  -8   1   7  110.79   34.00
  -1  -7   8   68.79   30.30
  -7   8  -1   49.30   25.30
   1   7  -8  108.29   27.50
   1   7  -8   62.49   22.70
   7  -8   1   43.50   19.50
   1   7  -8   66.89   38.40
   6  -9   3  699.33   44.70
  -6   9  -3  568.74   79.69
  -9   3   6  646.74   42.30
  -6   9  -3  612.54   44.10
   6  -9   3  659.53   41.70
   9  -3  -6  621.44   35.40
   3   6  -9  764.12   57.09
   3   6  -9  638.94   38.40
   0   8  -8  465.25   35.10
  -8   0   8  470.85   41.70
   8  -8   0  463.25   43.10
  -8   8   0  456.65   44.20
   0  -8   8  496.15   39.00
  -8   0   8  506.75   51.99
   0  -8   8  473.65   47.30
  -8   8   0  312.67   77.99
   8   0  -8  413.66   32.60
   8  -8   0  456.95   36.20
   0  -1   0   95.79    8.40
  -1   0   0   82.39    3.60
   0   0  -1   88.49    5.60
  -1   0   0   87.19    6.60
   0  -1   0   75.99    4.30
   0   0  -1   79.79    4.20
   0   0  -1   81.19    4.80
  -1   0   0   77.99    4.60
   1   0   0   83.99    3.60
   0   1   0   89.99    8.10
   0   1   0   75.39    4.30
   0   0   1   80.09    5.00
   0   0   1   86.29    4.20
   0   0   1   91.79    6.60
  -1   1  -1   56.59    4.00
  -1  -1   1   74.29    8.20
   1  -1  -1   60.99    3.80
   1  -1  -1   63.89    4.70
  -1   1  -1   56.79    6.50
  -1   1  -1   65.89    4.60
  -1  -1   1   57.29    4.80
   1   1  -1   68.39    6.60
   1   1  -1   70.79    4.70
   1  -1   1   65.09    4.80
  -1   1   1   62.09    4.10
   1   1  -1   71.49    4.90
   1  -1   1   54.99    4.60
   1  -1   1   54.09    4.90
   1  -1   1   63.49    6.30
  -1   1   1   58.79    4.90
   1   1  -1   77.19    8.10
   1   1  -1   63.69    6.80
  -2   1   0  222.68   10.20
  -2   1   0  217.88    9.30
  -2   1   0  200.08    9.30
  -2   1   0  224.38    9.40
   1   0  -2  228.38   10.80
  -2   1   0  213.98   10.60
   1   0  -2  227.08   11.60
   1   0  -2  225.18   10.80
  -1   0   2  203.18   11.20
   2  -1   0  200.58    8.70
  -2   0   1  159.98    6.80
  -2   0   1  183.28   10.60
   0   1  -2  175.78    9.00
   0   1  -2  158.38    8.20
   0   1  -2  165.68    7.60
   0   1  -2  163.68    8.10
  -2   0   1  170.78    7.80
   0   1  -2  171.58    9.20
  -2   0   1  155.38    8.30
   0   1  -2  187.08   10.40
   0  -1   2  177.28   11.60
   2   0  -1  177.38    7.80
   0  -1   2  171.38    8.80
   2   0  -1  173.28    8.70
   0  -1   2  176.48    8.90
   0  -1   2  167.78    9.20
   0  -1   2  185.08    9.90
   2   0  -1  180.38    9.70
  -1   2  -2   21.20    4.70
   2  -2  -1   21.90    7.00
  -1   2  -2   17.80    5.30
  -2  -1   2   17.20    7.80
  -2  -1   2   23.50    5.10
  -2  -1   2   14.10    8.00
   2  -2  -1   17.50    3.50
  -1   2  -2   33.20    8.80
  -1   2  -2   16.70    5.70
  -2  -1   2   19.00    5.10
   1  -2   2   17.00    3.80
   2   1  -2    9.70    2.40
   1  -2   2    3.30    9.00
   2   1  -2    4.10    6.30
  -2   2   1   17.10    4.90
  -2   2   1    3.90    4.70
   1  -2   2   17.80    5.50
   2   1  -2   14.20    5.70
   1  -2   2    8.10    5.50
   2   1  -2   12.60    4.30
  -2   2   1    8.50    2.70
   1  -2   2   15.60    5.10
   1  -2   2   14.60    4.90
  -2   2   1   15.30    3.80
  -2   2  -1    9.60    3.10
  -2   2  -1    2.50    5.70
   2  -1  -2   14.50    5.20
  -1  -2   2   10.90    6.20
  -1  -2   2    6.80    4.60
  -2   2  -1    6.40    6.00
  -1  -2   2   12.90    2.60
  -2   2  -1    6.30    3.80
  -1  -2   2    3.70    5.60
  -1  -2   2   10.40    5.60
  -1  -2   2   -9.00    9.80
   2  -1  -2   17.50    5.00
   2  -1  -2    8.10    3.40
   2  -2   1    6.40    5.40
   2  -2   1   16.40    3.60
  -2   1   2    7.70    4.60
   1   2  -2   16.20    5.50
  -2   1   2   13.80    4.10
   1   2  -2   20.20    4.90
   1   2  -2   11.40   10.20
   2  -2   1   19.60    5.60
  -2   1   2   13.90    4.20
  -2   1   2   20.30    7.50
   1  -3   1  204.48    9.70
   1  -3   1  209.18   20.10
  -3   1   1  189.38   11.30
  -3   1   1  193.98    9.60
   1  -3   1  189.48    9.00
   1  -3   1  196.48   12.10
   1  -3   1  210.58   10.80
   1   1  -3  181.78   10.00
  -3   1   1  202.68    9.10
   1   1  -3  174.28   12.40
   1   1  -3  188.08   11.40
   1   1  -3  181.58   12.60
  -3   1   1  195.58    9.60
   3  -1  -1  192.08    9.00
  -1   3  -1  173.28   12.40
   3  -1  -1  200.28   10.80
  -1  -1   3  176.78   11.10
  -1   3  -1  210.78   11.00
  -1  -1   3  177.38   13.80
  -1  -1   3  185.28   10.10
  -1  -1   3  191.78   13.00
   3  -1  -1  204.18   10.20
   3  -1  -1  207.48    9.30
  -1   3  -1  193.68    8.90
   0  -3   2   28.20   15.40
   2   0  -3   37.40    6.40
   0  -3   2   53.89    7.80
  -3   2   0   45.40    6.60
   2   0  -3   43.90    8.10
  -3   2   0   48.20    4.50
  -3   2   0   44.70    6.80
   2   0  -3   45.50    5.50
  -3   2   0   58.19    7.00
   2   0  -3   49.90    7.10
  -3   2   0   62.79   10.50
  -3   2   0   56.39    5.10
  -2   0   3   39.00    5.30
  -2   0   3   40.80    8.20
   3  -2   0   53.79    5.30
  -2   0   3   49.99    6.80
  -2   0   3   39.10    9.00
   0   3  -2   33.30   12.40
   3  -2   0   44.40    5.20
  -2   0   3   46.30    6.30
   0   2  -3   66.99    7.40
   2  -3   0   55.89    5.60
  -3   0   2   51.49    4.40
   2  -3   0   53.99    5.70
   0   2  -3   47.30    6.10
   0   2  -3   44.80    4.80
  -3   0   2   52.79    7.10
   2  -3   0   41.40    6.90
  -3   0   2   55.79    6.60
  -3   0   2   71.59   10.10
   2  -3   0   67.39   13.80
   0   2  -3   33.90    9.60
   0   2  -3   53.49    8.10
   0   2  -3   56.49    6.70
   2  -3   0   52.19    6.40
  -2   3   0   39.40   13.50
   0  -2   3   36.20    5.40
  -2   3   0   31.10    3.90
   0  -2   3   49.90    7.00
  -2   3   0   45.20    7.30
   0  -2   3   31.70    6.60
   0  -2   3   43.30   12.80
  -2   3  -2 2354.36   88.29
  -2   3  -2 2573.04   89.79
  -2   3  -2 2395.16   88.39
  -2   3  -2 2558.64   87.99
   2   2  -3 2781.12   93.29
  -3   2   2 2477.35   94.49
   2  -3   2 2756.92   95.79
   2  -3   2 2515.55   94.29
   2   1  -4  576.04   25.40
   2   1  -4  599.64   23.50
  -4   2   1  583.24   25.60
   1  -4   2  564.14   24.60
   1  -4   2  565.94   36.20
  -4   2   1  629.64   23.90
   1  -4   2  552.34   23.20
   2   1  -4  557.94   26.30
   2   1  -4  595.94   26.50
  -2  -1   4  605.54   24.10
  -1   4  -2  561.24   23.10
  -1   4  -2  527.15   33.30
  -2  -1   4  565.44   26.90
  -2  -1   4  604.64   25.80
  -2  -1   4  583.34   29.00
   4  -2  -1  602.04   23.40
  -1   3  -3   21.10    6.80
   3  -3  -1   28.40    6.30
  -1   3  -3   26.10    6.40
   3  -3  -1   26.90    4.70
  -1   3  -3    8.70   10.80
  -1   3  -3   15.10    5.40
  -3  -1   3   26.80   11.90
  -1   3  -3   15.90    6.00
  -1   3  -3   32.00    7.60
  -3  -1   3   17.40    6.10
   1  -3   3   12.60   14.10
   1  -3   3   19.20    6.40
  -3   3   1   25.90    6.60
   3   1  -3   26.90    7.30
   3   1  -3   15.80    3.60
   1  -3   3   30.90    7.00
   3   1  -3   25.40    8.60
   3   1  -3   26.30    6.60
   1  -3   3   19.40    4.80
  -3   3   1   33.10   13.30
   3  -1  -3   28.10    5.30
  -1  -3   3   53.79   20.20
  -1  -3   3   12.40   10.00
   3  -1  -3   28.60    6.30
  -1  -3   3   33.40    9.60
   3  -1  -3   18.00    6.00
  -1  -3   3   22.60    3.90
   3  -1  -3   28.10    8.40
  -3   3  -1   29.40    7.40
  -3   3  -1   37.80    7.00
  -3   3  -1   29.90    8.50
  -1  -3   3   18.00    6.00
  -1  -3   3   35.90    7.20
   3  -1  -3   21.60    5.80
  -3   1   3   23.10    7.90
   1   3  -3   29.40    6.90
   3  -3   1   18.60    5.80
   1   3  -3   15.20    7.20
  -3   1   3   29.10    8.40
   3  -3   1   28.90    8.00
  -3   1   3   22.40    8.40
  -3   1   3   18.50    6.30
   1   3  -3   23.10    5.60
   1   3  -3   -0.50   12.00
   1   3  -3   42.90   14.30
   1   2  -4  555.54   22.40
  -4   1   2  570.74   26.90
   1   2  -4  594.34   26.30
  -4   1   2  567.24   24.00
  -4   1   2  618.84   24.00
  -4   1   2  558.54   27.70
   2  -4   1  625.94   23.80
   1   2  -4  599.64   24.00
   1   2  -4  575.94   25.30
  -4   1   2  557.94   24.10
  -4   1   2  560.44   24.10
   1   2  -4  555.74   27.60
  -4   1   2  585.74   22.80
  -1  -2   4  621.24   27.10
   4  -1  -2  554.04   23.40
  -2   4  -1  623.44   26.30
  -1  -2   4  583.84   25.70
  -2   4  -1  591.24   23.40
   4  -1  -2  598.74   24.40
  -1  -2   4  556.04   33.10
   4  -3  -2   29.90    5.90
  -2   4  -3   31.00    9.10
  -3  -2   4   21.20    7.70
  -2   4  -3   27.50    9.30
   4  -3  -2   37.30    6.00
   4  -3  -2   43.00   10.00
  -3  -2   4   21.30    9.20
  -3  -2   4   -3.30   19.90
   4  -3  -2   23.70    6.40
  -2   4  -3   21.90   14.80
  -3  -2   4   27.10    6.90
   2  -4   3   37.20    7.90
  -4   3   2   25.70    6.60
   3   2  -4    8.70    9.90
  -4   3   2   35.70    7.50
   3   2  -4   21.40    5.00
  -4   3   2   32.40   15.20
   2  -4   3   17.40   19.40
   3   2  -4   25.70    8.80
   2  -4   3   20.90    5.20
   3   2  -4    7.70    8.90
   2  -4   3   18.00   10.40
  -4   3   2   23.20    8.90
  -4   3   0   51.09    9.00
  -4   3   0   26.50    6.00
   3   0  -4   52.49    9.90
  -4   3   0   47.20    8.70
  -4   3   0   34.10    8.40
   3   0  -4   41.30    8.30
   3   0  -4   36.30    6.20
   0  -4   3   19.30   21.30
   0  -4   3   34.70    7.70
  -4   3   0   55.19   13.30
   0  -4   3   39.70    7.10
  -4   3   0   40.90    6.50
   0   4  -3   19.90    7.80
  -3   0   4   49.70   10.90
  -3   0   4   32.80    7.90
  -3   0   4   33.00    6.80
   0   4  -3   34.20    7.50
   0   4  -3   16.50    9.20
  -3   0   4   40.60   11.90
   4  -3   0   27.50    4.10
   4  -3   0   48.40    9.30
   0   4  -3   34.00    7.40
   0   4  -3   27.60   15.70
   4  -3   0   27.50    5.60
   3  -4   0   35.70    6.70
   0   3  -4   42.90    6.30
  -4   0   3   24.80    7.70
  -4   0   3   45.20   10.40
   3  -4   0   47.40    6.20
   3  -4   0   45.60    9.40
  -4   0   3   19.30   11.70
   3  -4   0   66.09   16.00
   3  -4   0   35.60    6.70
   0   3  -4   36.10    6.80
  -4   0   3   45.30    7.10
   3  -4   0   43.10    6.40
   0  -3   4   37.90    9.40
   0  -3   4   54.19   17.40
   0  -3   4   46.00    7.90
   4   0  -3   27.90    7.60
   0  -3   4   37.10    9.40
   0  -3   4   32.60    5.30
   4   0  -3   28.20    6.20
   0  -3   4   31.80    9.30
   4   0  -3   42.00    8.90
   4  -2  -3   27.80    7.00
   4  -2  -3   32.60    7.20
  -3   4  -2   31.50    7.30
  -2  -3   4   55.89   21.80
  -2  -3   4   24.60    9.60
  -3   4  -2   18.40    5.30
  -2  -3   4   20.10    9.20
   4  -2  -3   17.80   10.10
  -3   4  -2   28.20   17.20
  -2  -3   4   38.00    8.00
  -3   4  -2   20.20    5.50
   4  -2  -3   31.00    6.40
  -3   4  -2   15.50    8.40
   2   3  -4   24.30    8.80
   3  -4   2   25.00    9.30
   3  -4   2   25.40    6.10
   3  -4   2   27.70    8.00
  -4   2   3   25.10    9.00
  -4   2   3   29.90    7.10
   2   3  -4   37.80   12.60
  -4   2   3   18.40   11.00
   2   3  -4   37.70   12.90
   2   3  -4   20.60    8.00
  -4   2   3   39.30   10.50
   2  -5   2   21.80   22.60
  -5   2   2    7.00   11.70
   2   2  -5   13.80   11.20
   2   2  -5   13.10   10.60
  -5   2   2   12.90   11.00
   2   2  -5   18.70    4.70
   2  -5   2   13.70    7.80
   2   2  -5   26.70    9.00
   2  -5   2   22.00   11.50
   2   2  -5    8.90    6.20
  -2   5  -2    4.10   20.10
  -2  -2   5   18.70    8.80
   5  -2  -2   13.70    6.10
  -2  -2   5   36.30   17.90
  -2   5  -2   19.00    9.60
   5  -2  -2   10.30    5.50
   5  -2  -2   21.50    7.60
  -2  -2   5   22.00   11.40
  -2   5  -2    0.60    5.90
  -2   5  -2   10.60    5.60
  -5   3   1  617.14   26.30
  -5   3   1  681.73   30.10
  -5   3   1  632.34   29.00
  -5   3   1  656.03   27.00
  -5   3   1  605.64   28.50
  -5   3   1  634.34   25.00
   5  -3  -1  582.64   26.70
   4  -4  -1   84.79    8.70
  -1   4  -4   73.29   11.70
   4  -4  -1   87.19    9.00
  -1   4  -4   66.59   10.20
   4  -4  -1   99.69    9.20
  -4  -1   4   92.89   12.40
  -1   4  -4   70.49   12.10
  -1   4  -4   64.79   11.00
  -4  -1   4   99.89   17.50
  -4  -1   4  105.29   12.00
  -1   4  -4   63.79   19.10
  -4  -1   4   84.09   17.40
   4  -4  -1   93.59    9.80
  -1   4  -4   79.99    8.90
   1  -4   4   72.39   12.50
   1  -4   4   40.90   22.80
   1  -4   4   64.29    9.30
   4   1  -4   77.39   11.90
   4   1  -4   80.39    6.80
  -4   4   1   77.49   10.50
   4   1  -4   64.89   10.10
  -1  -4   4   62.79   26.40
  -4   4  -1   82.19    8.70
  -1  -4   4   80.89   11.30
  -1  -4   4  107.69   14.70
  -4   4  -1   79.49    9.20
  -1  -4   4   94.49    8.10
   4  -1  -4   80.79   10.00
  -4   4  -1   75.79   12.00
  -1  -4   4   97.89   11.70
   4  -1  -4  102.09   12.70
  -4   1   4   79.69   13.90
  -4   1   4   86.19   13.10
  -4   1   4   86.29   13.40
  -4   1   4   79.89    9.60
   1   4  -4   61.29    9.10
   1   4  -4   60.89   20.00
   1   4  -4   71.09   11.10
   1   4  -4   83.39   10.60
  -4   1   4   70.59   10.00
   1   4  -4   71.99   11.50
   4  -4   1   86.29    8.90
   1   3  -5  656.93   29.70
   1   3  -5  673.63   28.10
   1   3  -5  695.03   34.10
   1   3  -5  699.63   30.10
   3  -5   1  600.64   38.10
   1   3  -5  633.34   30.50
   1   3  -5  661.03   26.20
  -1  -3   5  705.33   31.50
  -1  -3   5  662.63   31.40
  -1  -3   5  648.34   29.60
  -1  -3   5  629.94   29.60
  -3   5  -3   36.30   11.50
  -3  -3   5   26.20   27.80
  -3   5  -3   24.80    9.50
  -3  -3   5   49.80   13.10
   5  -3  -3   20.80    8.90
  -3  -3   5   43.10   11.40
   5  -3  -3   16.10    7.80
  -3   5  -3   34.30   10.00
  -3   5  -3   38.00   20.50
  -3  -3   5   25.80   13.90
  -3   5  -3   27.40   10.60
  -3   5  -3   28.70    6.80
   5  -3  -3   35.20    7.60
  -3   5  -3   23.70    8.60
   5  -3  -3   43.90    7.40
  -5   3   3   19.00    9.60
   3   3  -5    1.40   10.50
  -5   3   3    6.50    9.60
  -5   3   3    6.20   11.90
  -5   3   3   11.40   18.20
   3   3  -5   13.20    6.80
   3  -5   3   17.20    9.70
  -5   3   3   33.00   12.20
   3   3  -5   21.40   13.40
  -5   3   3    8.70    8.00
   3  -5   3    2.40    6.80
   2  -6   3   56.79    8.60
   3   2  -6   42.80   11.30
   2  -6   3   39.40   11.00
  -6   3   2   43.60   12.70
   2  -6   3   42.40    8.60
   3   2  -6   47.40   12.80
   3   2  -6   44.80    8.70
  -6   3   2   63.89    8.90
  -6   3   2   64.09   13.90
   2  -6   3   95.99   33.10
  -6   3   2   26.10   16.60
   3   2  -6   67.09   14.60
  -3  -2   6   32.40   12.70
   6  -3  -2   50.09    9.10
  -2   6  -3   41.60    9.50
  -3  -2   6   19.10   12.30
  -2   6  -3   41.40   12.90
  -2   6  -3   22.50   23.80
   6  -3  -2   60.99   10.20
  -2   6  -3   36.60    9.20
  -3  -2   6   52.49   12.50
  -3  -2   6   39.90   16.00
  -3  -2   6   24.50   25.00
  -4  -2   5  212.18   15.50
  -4  -2   5  248.28   19.70
  -4  -2   5  262.67   18.60
  -4  -2   5  219.88   28.60
  -2   5  -4  241.58   16.70
   5  -4  -2  243.18   14.80
   5  -4  -2  255.37   19.60
  -4  -2   5  206.48   19.00
  -5   4   2  236.98   16.90
  -5   4   2  189.18   26.10
   4   2  -5  219.58   17.40
   4   2  -5  225.88   20.60
  -5   4   2  199.98   15.10
  -5   4   2  222.48   19.00
   4   2  -5  216.98   11.80
   4   2  -5  258.87   19.70
   0  -5   4   48.50   14.50
  -5   4   0   81.99   10.20
  -5   4   0   64.99   19.80
  -5   4   0   89.59   13.80
   0  -5   4   53.19   10.30
  -5   4   0   92.49   13.30
  -5   4   0   69.69   13.30
   4   0  -5   69.39   12.00
   4   0  -5   72.29   12.00
  -5   4   0   61.69    9.20
   4   0  -5   81.49   14.70
   0  -5   4   18.00   30.70
   4   0  -5   87.09   10.20
   5  -4   0   95.79   13.50
  -4   0   5   81.09   12.70
  -4   0   5   79.59   10.50
  -4   0   5   84.99   17.00
  -4   0   5  107.09   17.60
   5  -4   0  103.89    9.90
   5  -4   0   81.09    9.80
  -5   0   4   49.70   10.30
   0   4  -5   47.30   12.40
   0   4  -5   63.19   11.50
  -5   0   4   32.00   15.40
   0   4  -5   65.89   17.30
  -5   0   4   26.60   10.90
   0   4  -5   42.00   10.40
  -5   0   4   36.90    7.30
  -5   0   4   32.80   16.70
   0   4  -5   52.49    8.10
   0  -4   5   57.89   14.60
  -4   5   0   79.39   14.30
   0  -4   5   22.10   28.70
   5   0  -4   64.29   10.50
   0  -4   5   47.10   12.20
   0  -4   5   62.79   11.40
   0  -4   5   69.39   13.70
   5   0  -4   55.49   11.20
  -4   5  -2  244.28   16.30
  -4   5  -2  302.77   31.40
   5  -2  -4  233.08   13.20
  -2  -4   5  278.17   20.40
  -2  -4   5  235.08   22.80
   5  -2  -4  267.57   15.60
   5  -2  -4  237.48   16.40
  -2  -4   5  229.48   34.40
   5  -2  -4  247.28   15.80
  -5   2   4  276.87   15.90
  -5   2   4  230.78   22.90
   2   4  -5  274.47   20.60
  -5   2   4  258.47   17.40
   2   4  -5  283.17   25.50
  -5   2   4  247.58   22.90
   2   4  -5  271.57   19.50
   2   4  -5  266.47   19.40
  -5   2   4  234.18   22.10
   2   4  -5  302.17   25.70
   3  -6   2   45.20   16.40
  -6   2   3   69.29    9.70
   3  -6   2   57.69   30.20
   2   3  -6   38.00   11.50
   2   3  -6   58.69    7.50
  -6   2   3   48.50    9.70
  -6   2   3   54.59   14.90
  -6   2   3   49.20   13.50
   2   3  -6   67.59   15.60
  -6   2   3   17.10   17.40
   2   3  -6   39.30    9.90
   3  -6   2   50.09   10.90
  -3   6  -2   43.50   13.50
   6  -2  -3   41.20    8.80
  -2  -3   6   55.09   15.10
  -2  -3   6   64.89   13.40
   6  -2  -3   45.00    7.90
   6  -2  -3   28.60   11.30
  -3   6  -2   55.79   14.10
  -2  -3   6   47.70   12.40
  -4  -3   6  147.99   19.70
  -3   6  -4   92.29   14.50
  -3   6  -4  102.79   16.90
  -3   6  -4  149.29   29.00
  -4  -3   6  121.09   15.20
  -4  -3   6  129.19   38.80
  -4  -3   6  125.69   14.20
  -3   6  -4  119.69   14.50
   4   3  -6  160.18   19.60
  -6   4   3  137.69   17.00
   4   3  -6  140.99   20.10
  -6   4   3  172.78   17.50
  -6   4   3  145.99   15.80
   4   3  -6  156.58   20.00
   4   3  -6  128.89   18.30
  -6   4   3  167.28   30.70
   1  -6   4  279.17   44.10
  -6   4   1  278.77   20.60
   4   1  -6  247.68   18.20
   1  -6   4  308.47   18.00
   1  -6   4  308.57   20.60
  -1   6  -4  305.17   21.00
  -1   6  -4  310.07   19.30
  -1   6  -4  296.67   23.70
  -4  -1   6  273.07   23.50
  -1   6  -4  308.57   22.40
   6  -4  -1  308.67   21.30
  -1   6  -4  330.47   36.70
  -1   5  -5   86.29   12.60
   5  -5  -1   74.19   11.60
  -1   5  -5   77.29   10.00
  -1   5  -5   80.59   12.30
  -5  -1   5   95.99   13.80
  -5  -1   5   64.09   24.10
  -1   5  -5   77.29   13.00
   5  -5  -1   96.59   11.40
   5  -5  -1   73.79    8.70
  -1   5  -5   94.39   14.80
  -5  -1   5  119.29   23.30
  -5  -1   5   60.79    9.90
  -5   5   1   68.79   14.70
   1  -5   5   68.69   33.50
   1  -5   5  103.09   11.10
   1  -5   5   93.19   15.20
   5   1  -5   70.49   12.00
   5   1  -5   67.59   14.00
   5   1  -5   89.79   12.40
   1  -5   5   68.89   12.40
  -5   5   1   98.09   28.30
   1  -5   5   81.09   16.90
  -5   5   1   93.89   11.90
   5   1  -5   97.59   13.20
  -1  -5   5   62.99    7.50
   5  -1  -5   72.99   13.10
  -1  -5   5   85.99   34.90
  -5   5  -1   58.29   18.30
  -1  -5   5   76.19   18.10
   5  -1  -5   83.39   12.40
   5  -1  -5   78.59   15.90
  -5   5  -1   46.90   11.60
   5  -1  -5   43.70   11.30
  -5   5  -1   73.39   25.10
  -5   5  -1   94.49   14.70
  -5   5  -1   66.39   10.60
   1   5  -5   49.30   13.70
   1   5  -5   81.29   11.40
  -5   1   5   72.69   17.70
  -5   1   5   60.79   11.00
  -5   1   5   63.99   12.90
   5  -5   1   77.89   10.30
  -5   1   5   88.39   20.40
  -5   1   5   54.99   16.80
   1   5  -5   83.09   14.90
   4  -6   1  287.37   17.90
   4  -6   1  269.07   17.50
   1   4  -6  323.77   24.00
   4  -6   1  275.37   24.10
  -6   1   4  336.77   25.90
   1   4  -6  262.77   15.30
   1   4  -6  283.67   18.70
  -1  -4   6  286.77   23.60
  -4   6  -1  319.57   20.60
  -4   6  -1  268.57   35.90
  -4   6  -1  305.97   17.60
  -1  -4   6  281.87   24.80
  -4   6  -1  325.77   23.20
   6  -3  -4  111.59   16.10
   6  -3  -4   66.69   13.70
   6  -3  -4   82.99   11.00
   6  -3  -4   94.89   11.20
  -3  -4   6   57.39   42.60
  -3  -4   6  116.19   18.20
  -4   6  -3  135.59   30.90
   6  -3  -4   90.99   10.60
  -3  -4   6  101.09   15.90
   3   4  -6  141.79   20.10
  -6   3   4  141.29   21.40
  -6   3   4   98.79   19.60
   4  -6   3  136.79   16.20
   4  -6   3  144.19   13.50
   3   4  -6  108.39   17.80
   3   4  -6  129.09   21.20
   3   4  -6  142.89   19.20
   3   4  -6  151.98   13.50
  -7   3   3   39.80   18.80
  -7   3   3   87.99   16.50
  -7   3   3   59.99   18.80
  -7   3   3   69.09   11.90
   3   3  -7   77.19   11.50
  -7   3   3   68.99   12.50
   3  -7   3  116.29   23.90
  -7   3   3   69.49   17.40
   3  -7   3   58.09   14.80
   3   3  -7   73.59   21.10
   3  -7   3   84.59   13.00
   3  -7   3   52.09   39.80
   3   3  -7   95.49   19.90
   3   3  -7   65.89   15.80
  -3   7  -3   43.30   19.00
  -3  -3   7   56.39   20.40
   7  -3  -3   63.89   13.00
  -3   7  -3   61.09   16.50
   7  -3  -3   71.39   11.50
   7  -3  -3   72.69   12.80
  -3   7  -3   33.70   32.30
  -3  -3   7   78.99   15.30
  -7   4   2  126.39   17.20
   2  -7   4  132.99   18.40
  -7   4   2  131.29   18.50
   2  -7   4  124.29   13.90
   2  -7   4  201.38   47.90
  -7   4   2   84.69   26.20
   4   2  -7  118.39   17.40
   4   2  -7  110.79   13.80
   4   2  -7  106.89   18.60
   2  -7   4  120.59   24.40
   4   2  -7  115.89   21.40
  -7   4   2  121.39   17.10
  -4  -2   7  140.49   22.00
  -2   7  -4  162.68   22.40
  -2   7  -4  124.19   34.10
   7  -4  -2  114.89   14.10
  -2   7  -4  136.49   18.40
  -2   7  -4  151.48   21.60
   7  -4  -2  113.09   13.30
  -4  -2   7  125.29   17.60
  -2   7  -4  138.49   15.80
  -4  -2   7  116.99   17.60
  -5  -2   6  866.71   41.00
  -2   6  -5  808.72   37.80
  -2   6  -5  804.62   39.00
   6  -5  -2  791.32   34.80
  -2   6  -5  787.22   36.00
   5   2  -6  875.51   40.60
  -6   5   2  821.52   50.79
   2  -6   5  799.92   40.90
  -6   5   2  748.33   40.50
  -6   5   2  759.92   36.40
  -6   5   2  752.72   38.60
   2  -6   5  746.23   62.89
   2  -6   5  764.92   34.10
  -6   5   0  148.29   20.00
  -6   5   0  159.08   15.70
   0  -6   5  182.88   46.20
  -6   5   0  165.28   19.10
   5   0  -6  122.19   18.70
   5   0  -6  155.98   13.10
   0  -6   5  157.58   22.90
   5   0  -6  125.69   16.70
   5   0  -6  125.89   17.80
  -6   5   0  119.89   25.90
   5   0  -6  150.58   15.70
  -5   0   6  110.09   25.70
   6  -5   0  126.99   17.10
   0   6  -5   78.79   30.80
  -5   0   6  129.79   15.50
  -5   0   6  111.49   20.20
   0   6  -5  121.49   14.90
   6  -5   0  117.59   12.10
  -5   0   6  143.99   17.30
  -5   0   6   85.19   22.20
   0   6  -5  102.09   16.70
   0   6  -5   93.89   18.30
   0   5  -6  106.79   16.50
   0   5  -6  117.49   11.70
  -6   0   5   86.39   25.20
  -6   0   5  101.59   12.40
   0   5  -6  119.99   23.80
   0   5  -6  117.59   19.60
   5  -6   0  137.69   13.60
   0   5  -6  126.59   15.10
   0   5  -6  133.99   18.00
   6   0  -5   93.49   12.90
   0  -5   6  139.49   38.80
   6   0  -5   92.29   14.80
   6   0  -5   92.39   15.90
   0  -5   6   86.49   17.30
  -5   6   0  156.28   35.40
   0  -5   6  123.99   16.50
   6   0  -5   99.79   11.90
  -2  -5   6  815.52   31.90
  -2  -5   6  816.32   72.89
  -5   6  -2  837.02   37.70
  -5   6  -2  803.02   36.70
  -5   6  -2  823.82   36.80
  -2  -5   6  846.42   40.40
   2   5  -6  911.41   42.20
   2   5  -6  905.41   48.30
   5  -6   2  836.82   42.80
   5  -6   2  866.31   39.90
   2   4  -7  127.89   23.00
   4  -7   2   97.79   13.80
   4  -7   2  114.99   13.20
  -7   2   4  142.49   27.00
   4  -7   2  102.49   15.60
  -7   2   4   67.99   19.10
   2   4  -7  144.29   23.40
   4  -7   2   53.79   33.70
  -7   2   4  105.49   14.90
  -7   2   4  103.29   20.80
  -7   2   4   87.69   12.50
   2   4  -7  102.69   10.90
   2   4  -7  133.49   14.40
  -7   2   4  128.19   21.70
  -4   7  -2  125.89   37.50
  -2  -4   7   99.59   20.60
  -2  -4   7  108.29   18.00
   7  -2  -4  131.99   13.30
   7  -2  -4  100.89   11.40
  -2  -4   7  155.88   49.30
  -4   7  -2  114.89   21.00
  -4   7  -2   85.19   19.40
  -4   7  -4  199.88   23.30
  -4   7  -4  130.39   36.20
  -4  -4   7  135.79   25.00
  -4   7  -4  143.19   20.60
   7  -4  -4  180.08   15.80
   7  -4  -4  188.68   18.30
   7  -4  -4  170.78   18.10
  -7   4   4  101.09   25.70
  -7   4   4  119.49   17.90
  -7   4   4  159.08   35.30
   4  -7   4  131.39   14.30
   4  -7   4  127.49   19.00
  -8   4   3  283.37   26.70
   3  -8   4  261.17   23.00
  -8   4   3  279.37   38.20
   4   3  -8  245.58   21.30
   3  -8   4  276.77   60.69
   3  -8   4  259.47   26.30
   4   3  -8  298.17   30.90
  -8   4   3  243.28   26.20
  -8   4   3  259.37   20.90
  -8   4   3  288.27   24.90
  -8   4   3  252.47   28.30
  -3   8  -4  296.97   27.60
   8  -4  -3  291.97   22.40
  -4  -3   8  339.97   30.00
  -3   8  -4  405.16   52.59
  -3   7  -5    9.40   18.40
   7  -5  -3   24.10   11.70
  -3   7  -5   -1.80   35.10
  -5  -3   7   46.60   16.90
  -3   7  -5   22.10   14.30
   7  -5  -3   20.00   13.90
  -5  -3   7   46.20   22.50
  -3   7  -5   31.90   22.90
  -5  -3   7   11.40   17.00
  -7   5   3   20.80   37.80
   5   3  -7    0.50    9.90
  -7   5   3   17.20   18.50
   5   3  -7   -2.50   19.20
  -7   5   3  -32.60   22.60
   5   3  -7  -35.60   20.40
   5   3  -7   21.20   21.40
   1  -7   5  308.17   62.29
  -7   5   1  336.47   28.60
  -7   5   1  317.67   27.70
   1  -7   5  325.07   27.80
   1  -7   5  339.77   21.20
  -7   5   1  351.86   41.70
   1  -7   5  328.67   23.70
   5   1  -7  345.87   29.30
   5   1  -7  319.17   25.80
  -1   7  -5  330.57   24.40
  -5  -1   7  352.86   31.50
  -1   7  -5  301.17   25.60
  -5  -1   7  369.06   27.00
  -1   7  -5  281.37   24.40
  -5  -1   7  336.57   24.70
   7  -5  -1  339.27   21.90
  -1   7  -5  288.87   42.10
  -1   6  -6   22.40   15.80
  -1   6  -6    5.50   19.70
   6  -6  -1    6.60    9.60
  -6  -1   6   61.09   34.50
  -1   6  -6   20.50   17.60
  -6  -1   6   44.40   20.40
  -6  -1   6   54.59   35.20
  -6  -1   6   23.70   15.90
  -6  -1   6    8.40   13.40
   6   1  -6   39.10   16.10
  -6   6   1   61.69   38.10
  -6   6   1   19.50   15.00
   1  -6   6   13.70   22.40
   1  -6   6   18.90   14.10
   6   1  -6   46.70   15.00
   1  -6   6   16.00   48.70
   1  -6   6   29.60   11.80
   6   1  -6   45.70   15.00
  -6   6   1   55.79   19.10
   6  -1  -6   29.10   13.20
  -1  -6   6   30.90   10.40
   6  -1  -6   36.80   17.50
  -6   6  -1   73.59   23.60
  -6   6  -1   10.00   15.90
   6  -1  -6   10.60   14.60
  -1  -6   6  -32.70   51.09
   6  -1  -6   33.60   19.60
  -6   6  -1   15.20   34.00
  -6   1   6   47.00   27.70
  -6   1   6   25.10   26.60
   1   6  -6   42.70   27.40
   6  -6   1   25.10   17.30
  -6   1   6   45.70   15.60
  -6   1   6   46.00   14.80
   1   6  -6   31.30   17.60
  -7   1   5  305.67   20.40
   5  -7   1  318.57   20.90
   1   5  -7  312.87   34.10
   1   5  -7  325.07   22.40
  -7   1   5  271.27   27.80
   1   5  -7  361.86   21.30
  -7   1   5  305.67   28.90
  -7   1   5  277.37   29.70
   1   5  -7  359.46   27.50
  -7   1   5  256.27   36.70
  -5   7  -1  416.66   48.10
   7  -1  -5  348.07   27.60
  -5   7  -1  340.17   27.50
  -1  -5   7  333.27   33.10
  -1  -5   7  343.57   27.00
  -1  -5   7  385.66   30.90
   7  -1  -5  347.07   21.60
  -1  -5   7  356.56   32.10
  -5   7  -1  303.57   24.00
  -5   7  -3  -31.20   17.90
  -3  -5   7    0.50   21.30
  -5   7  -3  -15.00   19.00
   7  -3  -5   -6.50    9.80
   7  -3  -5    5.10   12.00
  -5   7  -3   37.80   36.90
   7  -3  -5   21.70   17.00
  -5   7  -3    2.60   17.00
  -3  -5   7    5.60   15.60
   3   5  -7    1.70   12.40
   3   5  -7   11.70   23.00
   5  -7   3    2.40   16.10
  -7   3   5   24.30   27.60
  -7   3   5  -20.50   21.70
  -7   3   5   17.40   15.10
   3   5  -7   42.40   25.40
   5  -7   3   20.50   11.60
   4  -8   3  192.78   49.70
   4  -8   3  263.47   25.10
  -8   3   4  265.07   31.00
   3   4  -8  243.28   25.70
   4  -8   3  231.18   22.30
  -8   3   4  277.07   30.20
   3   4  -8  256.47   19.40
   4  -8   3  306.67   26.40
   3   4  -8  187.28   48.60
  -4   8  -3  232.18   49.80
   8  -3  -4  299.07   21.60
   8  -3  -4  270.07   28.20
   8  -5  -4   55.69   18.50
   8  -5  -4   28.90   16.70
   8  -5  -4   63.39   16.50
  -5  -4   8   53.89   23.90
  -5  -4   8   68.19   28.10
  -4   8  -5   52.99   25.60
  -4   8  -5   74.09   49.30
  -5  -4   8   63.09   27.30
  -8   5   4   14.90   24.30
   5   4  -8    6.70   28.70
  -8   5   4   48.70   46.10
   4  -8   5   45.30   17.20
   5   4  -8   43.60   12.60
   5   2  -8   36.70   22.80
   5   2  -8   52.29   13.30
   2  -8   5   24.50   20.70
  -8   5   2   43.30   38.30
  -8   5   2   48.40   22.80
  -8   5   2   16.20   45.50
   2  -8   5   23.70   15.30
   5   2  -8   70.09   17.50
   2  -8   5   47.80   16.50
  -8   5   2   11.70   36.90
  -2   8  -5   10.40   18.70
   8  -5  -2   10.90   14.80
  -5  -2   8   26.20   22.20
   8  -5  -2   17.90   13.50
  -5  -2   8  -23.50   23.70
  -2   8  -5    5.30   18.30
  -5  -2   8    6.00   19.00
  -2   8  -5   32.30   23.00
  -2   8  -5   43.40   45.60
  -2   7  -6   46.70   19.30
  -2   7  -6   71.89   18.30
  -6  -2   7   44.70   19.40
   7  -6  -2   71.09   14.80
  -6  -2   7   43.10   25.30
  -2   7  -6  110.79   41.00
   7  -6  -2   33.90   13.10
  -6  -2   7   66.39   18.50
  -7   6   2   64.89   46.40
   6   2  -7   70.39   17.70
  -7   6   2   79.59   26.80
   2  -7   6  108.99   61.39
   2  -7   6   74.99   21.80
   6   2  -7   83.19   12.40
   6   2  -7   51.39   23.00
   2  -7   6   71.69   15.10
   0  -7   6    3.50   15.70
   0  -7   6   33.50   21.50
   0  -7   6   17.10   10.90
  -7   6   0   18.40   19.90
  -7   6   0   79.79   34.10
   6   0  -7   25.60   17.30
   6   0  -7   22.00   16.60
  -7   6   0   48.30   37.20
   0   7  -6   43.60   39.30
   0   7  -6   48.80   20.00
   0   7  -6   34.40   16.30
  -6   0   7   61.99   36.20
   0   7  -6   22.40   17.00
   7  -6   0    5.90   17.90
   7  -6   0   17.30   13.70
  -6   0   7   20.00   17.10
  -7   0   6   70.19   42.70
   6  -7   0   10.90   13.00
   0   6  -7    1.00   21.50
   0   6  -7    1.30   15.10
  -7   0   6   16.60   16.70
  -7   0   6  -11.30   16.00
   0   6  -7   -5.90   13.60
  -7   0   6    6.40   22.10
   0   6  -7   -6.50   27.70
   6  -7   0   34.90   18.30
   7   0  -6   25.50   17.70
  -6   7   0    6.30   19.80
  -6   7   0   70.39   43.80
   0  -6   7   11.60   17.00
   0  -6   7   -3.80   20.70
   0  -6   7   12.40   60.89
  -6   7  -2  110.29   22.60
  -6   7  -2   84.09   43.70
   7  -2  -6   67.79   23.20
  -6   7  -2   39.50   20.40
  -2  -6   7   84.69   20.40
   7  -2  -6   81.99   10.50
   7  -2  -6   66.49   16.00
  -2  -6   7   93.89   30.60
   6  -7   2   60.39   18.20
  -7   2   6  107.39   24.20
   2   6  -7   80.49   31.30
   2   6  -7  101.59   15.40
  -7   2   6   80.39   19.10
   5  -8   2    8.30   13.90
  -8   2   5   -0.30   19.00
  -8   2   5   -2.30   17.80
   5  -8   2   15.10   17.90
   2   5  -8  -23.20   23.90
   2   5  -8   16.00   13.90
  -8   2   5   31.20   24.40
   2   5  -8   11.30   15.50
  -8   2   5   10.40   39.30
   8  -2  -5   49.40   23.30
  -5   8  -2  -22.70   46.30
  -5   8  -2   43.00   23.00
   8  -2  -5   12.60    9.80
   8  -2  -5    7.30   12.80
  -2  -5   8    9.60   20.00
  -4  -5   8    9.00   22.20
  -5   8  -4   25.70   46.40
   8  -4  -5   21.20   17.20
  -4  -5   8   11.50   51.29
  -5   8  -4   23.40   21.40
  -4  -5   8   21.40   26.30
   4   5  -8   20.30   29.40
  -8   4   5   38.90   23.60
  -8   4   5   22.60   48.70
   4   5  -8    6.10   31.80
   4   5  -8   14.30   14.30
   5  -8   4   53.09   16.90
   4   4  -9   94.59   26.30
  -9   4   4  246.58   68.19
  -9   4   4  138.59   25.80
   4   4  -9  143.99   21.30
   4  -9   4  142.39   25.90
   4  -9   4  115.59   21.30
   4   4  -9  112.39   30.60
  -4   9  -4  210.68   57.69
  -4  -4   9  163.98   26.70
   9  -4  -4   84.89   16.90
  -4  -4   9   84.39   31.40
  -4   9  -4  147.39   27.50
  -4   9  -4  108.89   25.80
  -9   5   3   79.49   48.90
  -9   5   3   43.80   25.10
  -9   5   3   41.60   33.50
   5   3  -9   29.40   16.20
   5   3  -9   45.00   22.90
   3  -9   5  128.99   86.39
   5   3  -9   36.60   27.20
   3  -9   5   68.69   21.20
   3  -9   5   79.39   27.20
  -3   9  -5  -11.40   26.60
   9  -5  -3   35.60   16.80
   9  -5  -3   14.60   18.40
  -5  -3   9   11.60   25.50
  -5  -3   9   36.70   32.40
  -3   9  -5  -15.70   54.29
  -3   8  -6    3.00   25.20
   8  -6  -3   44.60   17.30
  -3   8  -6   13.90   26.30
  -3   8  -6   30.00   23.10
  -6  -3   8   64.99   24.50
  -6  -3   8   32.60   30.40
  -3   8  -6   20.90   54.19
  -6  -3   8   26.50   24.90
   6   3  -8  -14.10   24.00
  -8   6   3   78.59   27.00
  -8   6   3   31.10   50.79
   1  -8   6  208.78   22.80
   6   1  -8  142.29   25.50
  -8   6   1  202.68   49.90
  -8   6   1  203.98   26.00
   1  -8   6  157.38   17.50
   1  -8   6  215.18   27.60
  -8   6   1  273.77   49.50
  -6  -1   8  180.08   25.60
   8  -6  -1  223.28   20.60
  -1   8  -6  161.88   52.09
  -1   8  -6  229.78   26.30
  -1   8  -6  221.08   25.70
  -1   8  -6  200.68   26.40
  -1   7  -7    2.20   35.40
   7  -7  -1   52.79   17.00
  -1   7  -7   54.69   24.10
  -7  -1   7   53.39   18.10
  -1   7  -7    1.50   24.00
   7  -7  -1   25.80   19.90
  -1   7  -7    5.80   19.20
   7  -7  -1   27.80   14.50
  -7   7   1  -35.50   48.80
   7   1  -7    6.20   21.30
   7   1  -7   24.60   18.10
   1  -7   7  -15.30   74.59
   1  -7   7   23.30   14.80
  -7   7   1   50.19   24.50
   7   1  -7   10.60   22.60
   1  -7   7    2.90   24.50
   7  -1  -7   20.50   19.00
  -1  -7   7   53.69   21.60
   7  -1  -7   15.80   25.10
  -7   7  -1   12.90   35.20
  -7   7  -1   17.60   48.10
  -1  -7   7   38.80   24.30
   7  -7   1    3.90   22.40
   7  -7   1   44.20   17.60
  -7   1   7   42.30   20.80
   1   7  -7   20.60   33.60
   1   7  -7   27.10   15.90
   1   7  -7   76.89   22.80
  -8   1   6  221.28   26.60
  -8   1   6  188.48   31.20
   1   6  -8  185.28   20.40
   6  -8   1  195.88   20.50
   1   6  -8  164.38   22.80
   6  -8   1  183.38   24.30
  -6   8  -1  136.79   57.49
  -1  -6   8  131.29   31.90
  -6   8  -1  148.19   26.30
  -1  -6   8  191.58   33.40
  -3  -6   8   -7.20   25.50
  -6   8  -3   18.80   48.70
   8  -3  -6   21.20   16.00
  -3  -6   8   58.29   45.50
  -6   8  -3   77.59   23.70
  -3  -6   8   45.10   24.60
  -6   8  -3   45.50   26.00
  -8   3   6   71.99   21.30
   3   6  -8  110.29   33.30
   3   6  -8   99.79   32.80
  -8   3   6   39.50   33.50
  -9   3   5  -24.70   36.20
  -9   3   5   24.40   22.60
   3   5  -9   48.60   34.20
   5  -9   3   22.10   22.60
   5  -9   3   70.79   20.00
   3   5  -9   42.00   19.50
  -5   9  -3  112.29   62.09
  -5   9  -3   29.40   24.60
   9  -3  -5   34.00   14.80
  -3  -5   9   30.80   30.90
   9  -3  -5   24.70   16.70
  -3  -5   9   67.89   24.60
  -5  -5   9  250.87   42.60
  -5  -5   9  262.67   34.00
   9  -5  -5  210.28   26.00
  -5   9  -5  161.88   65.79
  -5   9  -5  243.98   31.10
  -5   9  -5  224.98   37.80
  -9   5   5  321.37   67.49
   5   5  -9  197.78   40.10
   5  -9   5  217.48   25.00
  -9   5   5  220.88   34.50
   5  -9   5  158.88   29.80
   6   2  -9   73.09   28.40
   2  -9   6   37.70   21.80
   2  -9   6   49.20   30.90
  -9   6   2   86.69   28.90
   6   2  -9    4.80   24.00
   9  -6  -2   36.60   17.60
  -2   9  -6  -12.60   63.69
  -2   9  -6   69.69   26.00
  -2   9  -6   56.79   25.50
   9  -6  -2   61.79   16.40
  -2   8  -7  125.39   48.80
  -2   8  -7  143.39   25.90
  -7  -2   8   85.59   37.50
  -7  -2   8  139.79   28.10
  -2   8  -7  169.38   27.60
   7   2  -8   77.79   26.10
   2  -8   7  -15.20   88.59
   7   2  -8   36.60   39.80
   7   2  -8   65.19   26.70
   7   2  -8  118.99   21.10
  -8   7   2  184.98   67.79
  -8   7   0  102.59   55.69
   7   0  -8   64.99   23.20
   7   0  -8   87.09   24.80
   0  -8   7   86.99   29.50
  -8   7   0  100.89   28.90
   0  -8   7   85.09   24.10
   0  -8   7  123.89   19.20
  -8   7   0   79.69   28.20
  -8   7   0   43.80   51.69
   8  -7   0  124.09   22.20
   8  -7   0   82.49   26.70
   0   8  -7   94.99   44.50
  -7   0   8   70.49   23.80
   0   8  -7   96.39   27.30
  -7   0   8   77.89   31.80
   0   7  -8   95.89   23.50
   0   7  -8   84.89   39.10
   0   7  -8   94.49   26.80
  -7   8   0   75.89   27.80
   8   0  -7  107.29   25.90
   0  -7   8   87.19   31.70
   8   0  -7   86.89   19.20
  -7   8   0   -2.10   52.79
  -7   8   0   78.99   63.89
  -7   8  -2  260.57   60.49
  -2  -7   8  172.48   32.60
  -7   8  -2  168.98   30.80
   2   7  -8  123.19   42.50
   2   7  -8  153.18   39.40
  -8   2   7  142.79   25.30
   2   7  -8  140.09   23.30
   7  -8   2  120.79   18.30
   2   6  -9    6.70   19.80
   2   6  -9   40.60   33.80
   6  -9   2   10.00   26.20
  -9   2   6   -0.20   39.30
  -9   2   6   20.20   24.10
  -2  -6   9   17.10   25.10
  -6   9  -2   29.20   25.80
  -2  -6   9   20.40   33.00
  -6   9  -2  140.49   68.29
   9  -2  -6   26.30   17.40
   1  -9   7   26.20   22.90
   7   1  -9   37.80   28.00
  -9   7   1   28.80   33.10
   1  -9   7   58.79   27.20
   7   1  -9   40.50   24.20
   1  -9   7    2.80   34.10
  -9   7   1    7.70   64.89
  -1   9  -7  -30.30   26.50
  -1   9  -7  -54.49   53.49
   9  -7  -1    4.30   19.10
  -7  -1   9  -15.90   26.60
  -1   8  -8   -3.20   45.30
  -8  -1   8   68.39   37.30
  -1   8  -8   15.30   28.20
   8  -8  -1   26.70   21.00
  -8  -1   8   24.20   28.60
  -8   8   1  -89.99   74.19
   8   1  -8    8.40   28.20
  -8   8   1  -21.80   31.80
   8  -1  -8  -29.10   26.60
  -1  -8   8    4.90   31.80
  -1  -8   8    3.30   27.80
   8  -1  -8  -15.50   20.60
  -8   1   8   26.70   27.40
   1   8  -8   30.80   24.90
   8  -8   1   80.89   33.00
   1   8  -8  104.59   46.50
  -8   1   8    8.20   42.90
   1   8  -8   -2.60   28.70
   8  -8   1   -3.20   18.30
   1   7  -9   45.10   23.30
  -9   1   7   -8.00   36.40
   7  -9   1  -11.70   31.60
  -9   1   7   -4.50   27.90
   7  -9   1   76.39   23.80
   1   7  -9    2.00   41.20
  -1  -7   9   47.50   36.90
  -1  -7   9   35.50   28.90
  -7   9  -1  -14.60   32.60
  -7   9  -1  141.59   78.09
  -1   0  -1  346.47   16.00
   0  -1  -1  315.17   12.90
  -1   0  -1  344.17   17.60
  -1   0  -1  340.67   13.90
   0  -1  -1  313.47   18.10
   1   0   1  340.47   17.90
   1   0   1  353.06   14.80
  -2   0   0   69.99    4.30
  -2   0   0   70.09    7.00
   0   0  -2   53.69    6.20
   0  -2   0   63.39   12.70
  -2   0   0   69.29    4.10
   0  -2   0   67.49    6.30
   2   0   0   48.20    6.30
   0   0   2   49.70    4.30
   0   2   0   41.50    7.90
   0   0   2   60.19    7.50
   0   2   0   53.59    5.50
   0   2   0   61.99    5.60
   0   0   2   52.39    5.30
   1  -2  -1   10.50    4.60
   1  -2  -1    7.70    2.60
  -2  -1   1    3.40    4.20
  -2  -1   1   13.40    7.80
  -2  -1   1    0.00    7.80
  -1   1  -2   13.70    3.50
  -2  -1   1   12.50    7.80
  -2  -1   1    4.00    4.00
  -1   1  -2    7.60    4.20
  -2  -1   1    6.10    4.10
  -1   1  -2    8.00    3.90
  -1   1  -2    4.80    5.10
   2   1  -1    4.50    2.80
   1  -1   2    0.90    3.70
  -1   2   1    4.00    4.30
   2   1  -1   10.00    6.70
  -1   2   1    4.10   12.00
   2   1  -1    3.60    5.40
   2   1  -1    6.80    7.70
  -1   2   1   10.00    3.40
   1  -1   2    9.50    4.60
   1  -1   2   12.00    7.20
  -1   2   1    8.50    5.10
   2   1  -1    2.70    4.60
  -1   2   1   13.80    3.70
  -2   1  -1   16.30    4.20
   1  -1  -2    9.50    7.90
  -2   1  -1    4.50    3.90
  -2   1  -1    9.10    4.40
  -1  -2   1   10.50   12.00
  -1  -2   1   10.50    4.30
  -1  -2   1    5.30    4.70
  -2   1  -1   18.20    9.00
  -1  -2   1    9.50    5.30
  -2   1  -1   17.70    3.60
   1  -1  -2   16.50    5.20
   1  -1  -2   10.20    3.50
  -2   1  -1   12.80    4.50
  -2   1  -1    9.70    4.70
   1   2  -1   12.50    6.90
   1   2  -1    7.90    4.80
  -1   1   2    3.40    5.40
   2  -1   1    1.90    7.00
   2  -1   1   14.40    3.80
   1   2  -1    5.80   13.00
  -1   1   2   25.90   10.40
   2  -1   1   14.10    5.10
   1   2  -1   12.90    5.00
  -1   1   2    4.80    3.90
  -3   1   0   23.00    4.60
   0  -3   1   31.00    8.10
   1   0  -3   34.70    6.80
  -3   1   0   28.20    9.50
   1   0  -3   20.10    4.30
   0  -3   1   30.40    6.00
   0  -3   1   53.29   16.80
   1   0  -3   44.70    9.10
   0  -3   1   38.20    6.10
  -3   1   0   29.60    7.30
  -3   1   0   29.60    7.00
   0  -3   1   27.80    6.70
   0   3  -1   28.70   12.50
  -1   0   3   36.30    8.20
  -1   0   3   34.40    9.00
   0   3  -1   38.40    6.70
   0   3  -1   35.90    7.90
   3  -1   0   25.60    6.70
   0   3  -1   25.80    6.40
   3  -1   0   33.60    4.80
   3  -1   0   37.70    5.00
   1  -3   0   19.30    3.30
   0   1  -3   24.30    7.20
   0   1  -3   26.40    5.10
   0   1  -3   19.20    6.20
  -3   0   1   24.00    3.50
   1  -3   0   22.00    5.40
   1  -3   0   31.40    6.90
   1  -3   0   44.50   14.80
  -3   0   1   23.00    8.50
  -3   0   1   30.90    5.40
   3   0  -1   31.70    6.50
  -1   3   0   25.10    5.70
  -1   3   0   34.70    6.80
  -1   3   0   27.80    3.70
   0  -1   3   22.00    5.70
   3   0  -1   31.50    3.90
  -1   3   0   22.20   13.10
   0  -1   3   23.60    9.30
   0  -1   3   34.80    8.30
   2  -2  -2   34.20    6.10
  -2  -2   2   25.50    6.50
   2  -2  -2   36.80    5.70
  -2  -2   2   33.90    7.30
  -2   2  -2   25.10    4.70
  -2  -2   2   55.09   13.60
  -2   2  -2   34.00    6.30
   2  -2  -2   33.50   10.20
  -2   2  -2   28.90    8.90
  -2  -2   2   33.40    9.60
   2  -2   2   30.30    6.30
   2   2  -2   34.20    9.10
  -2   2   2   55.69   12.90
  -2   2   2   39.10    5.40
   2  -2   2   30.70    6.10
   2  -2   2   43.10    5.40
   2   2  -2   47.80    6.80
   2  -2   2   26.20    8.50
  -3  -1   2 2907.01  110.89
   2  -3  -1 3009.10  105.09
   2  -3  -1 2973.10  111.39
  -2   3   1 2911.91  107.39
  -2   3   1 3001.80  113.79
  -2   3   1 3049.20  106.19
  -2   3   1 3000.30  108.09
  -1  -3   2 3084.29  106.79
  -3   2  -1 2767.02  109.59
  -3   2  -1 2829.62  106.49
  -1  -3   2 2880.41  115.19
  -1  -3   2 3094.69  109.09
  -1  -3   2 3071.09  107.69
  -1  -3   2 3040.20  106.99
   1   3  -2 2942.21  106.49
   1   3  -2 2942.81  108.19
   1   3  -2 3158.18  113.79
   3  -2   1 2870.01  110.39
   1   3  -2 3113.29  107.89
   1   1  -4  376.16   20.00
  -4   1   1  378.76   26.20
   1   1  -4  376.96   19.20
  -4   1   1  382.36   19.30
  -4   1   1  386.86   20.60
   1   1  -4  369.56   17.00
   1   1  -4  361.46   19.80
  -4   1   1  391.86   16.90
   1  -4   1  389.56   18.30
   1  -4   1  360.16   20.00
   1  -4   1  335.87   34.20
  -4   1   1  397.16   17.30
  -4   1   1  374.16   15.80
  -1   4  -1  385.56   19.20
   4  -1  -1  400.06   18.60
   4  -1  -1  378.66   16.20
  -1   4  -1  396.16   18.70
  -1   4  -1  360.86   18.80
  -1  -1   4  354.76   23.80
  -1   4  -1  393.76   15.80
  -1  -1   4  386.96   17.60
  -1   4  -1  384.76   28.70
  -1  -1   4  371.16   18.20
  -2   3  -3   95.59   14.30
  -3  -2   3  118.19   11.50
  -3  -2   3  121.69   11.10
  -2   3  -3  129.09   11.80
  -2   3  -3  115.39   10.70
   3  -3  -2  126.79    9.80
  -2   3  -3  127.69   10.00
  -2   3  -3  112.99   10.50
  -3  -2   3  116.69   19.00
  -3   3   2  149.59   10.30
   3   2  -3  131.19   14.40
  -3   3   2  136.19   11.40
   2  -3   3  131.69    9.50
   3   2  -3  134.39   11.30
  -3   3   2  157.58   20.60
   2  -3   3  136.49   15.10
  -3   3   2  138.19   11.20
   2  -3   3  129.89   11.60
   3   2  -3  146.99   12.60
   0  -4   2  834.22   33.50
  -4   2   0  891.21   32.10
   0  -4   2  822.82   32.70
   0  -4   2  812.42   31.60
   2   0  -4  818.42   34.30
   2   0  -4  817.82   32.40
   2   0  -4  826.02   34.30
   0  -4   2  768.12   45.70
   0   4  -2  812.42   34.30
  -2   0   4  791.52   36.10
   0   4  -2  871.71   33.00
   0   4  -2  783.42   33.60
   0   4  -2  825.12   42.50
   0   4  -2  859.21   33.70
   0   2  -4  792.52   34.70
  -4   0   2  857.11   32.40
   2  -4   0  827.82   34.50
   2  -4   0  836.72   31.30
  -4   0   2  843.52   30.60
  -2   4   0  892.81   33.60
   4   0  -2  890.81   36.80
   4   0  -2  900.61   33.90
  -2   4   0  883.71   35.50
  -2   4   0  923.51   44.70
  -2  -3   3  115.59   11.00
  -3   3  -2  135.49   10.40
  -2  -3   3  104.29    6.70
   3  -2  -3  124.29   11.50
   3  -2  -3  119.99   10.00
  -2  -3   3   94.59   11.80
  -3   3  -2  118.69    8.80
  -2  -3   3  104.49   14.90
   3  -2  -3  122.09    9.30
   3  -2  -3  102.29   13.10
  -2  -3   3  116.89   11.40
  -3   3  -2  132.39   11.00
   2   3  -3   94.99   14.60
   2   3  -3  111.29   11.20
  -3   2   3  124.29    9.20
  -3   2   3   88.29   16.40
   2   3  -3   99.99   10.90
   2   3  -3  114.79   15.10
  -3   2   3  116.69   12.60
   3  -3   2  128.49   10.80
   2   3  -3  108.99   11.10
  -5   2   1   12.50    7.40
  -5   2   1   18.90   10.80
   1  -5   2    7.10   10.80
   2   1  -5    9.30    9.90
   1  -5   2   12.00    5.80
  -5   2   1    1.70   16.20
   2   1  -5    4.90   11.90
  -5   2   1   -1.80    6.10
  -5   2   1    0.40   11.60
   1  -5   2    2.50    6.50
   2   1  -5    7.90    5.60
   1  -5   2  -23.10   25.30
   2   1  -5    8.90    9.10
  -2  -1   5    0.40    8.60
   5  -2  -1    5.70    5.90
  -1   5  -2   -6.80    9.80
   5  -2  -1    3.00    5.20
  -1   5  -2   11.10   18.50
  -1   5  -2   11.10    7.90
  -2  -1   5    2.50    8.50
  -2  -1   5   13.40   14.40
  -1   5  -2   -9.30    9.50
  -2  -1   5   -4.40    7.40
  -2  -1   5   10.20   10.80
  -4  -1   3   59.89   16.50
  -1   3  -4   46.50    8.40
  -4  -1   3   55.09    9.00
  -1   3  -4   50.69    9.40
  -1   3  -4   58.69   11.70
  -1   3  -4   39.60    7.70
   3  -4  -1   41.00   18.90
  -4  -1   3   58.09    8.80
  -4  -1   3   32.80   16.60
   3  -4  -1   31.80    7.40
  -1   3  -4   39.60    8.00
  -1   3  -4   45.20   13.30
   3  -4  -1   29.90    6.10
  -3   4   1   32.50    7.00
   4   1  -3   45.20    7.20
   1  -3   4   36.40   10.40
   1  -3   4   48.90   12.40
   1  -3   4   56.39   10.10
  -3   4   1   29.30    9.10
   4   1  -3   44.00    9.60
   1  -3   4   38.10   18.50
  -3   4   1   58.19   19.80
  -3   4   1   44.10    9.70
   4   1  -3   59.39   11.30
   3  -1  -4   35.00    8.70
   3  -1  -4   28.10    9.10
   3  -1  -4   41.10   12.10
  -4   3  -1   34.80    9.30
  -4   3  -1   44.20    9.20
  -4   3  -1   36.40    9.90
  -4   3  -1   24.90    6.70
  -4   3  -1   31.30   12.90
  -1  -4   3   35.00    8.10
   3  -1  -4   41.80    6.20
   1   4  -3   59.19   10.50
  -3   1   4   42.80   12.10
   1   4  -3   80.99   18.50
   1   4  -3   55.39    7.60
   1   4  -3   46.40   10.10
   1   4  -3   61.09    9.50
   4  -3   1   58.19   10.30
   2  -5   1    5.00    5.30
   2  -5   1    9.90    8.60
  -5   1   2    9.10    7.10
   1   2  -5    9.50   10.70
   1   2  -5   -3.50   10.80
   2  -5   1   -7.90   11.10
   1   2  -5    8.30    6.60
  -5   1   2   12.80    5.70
   1   2  -5    8.60    6.00
   2  -5   1  -28.00   24.50
   2  -5   1   11.80    6.50
  -5   1   2   33.90   17.60
  -1  -2   5   -2.20   10.60
  -2   5  -1    5.60    8.60
  -2   5  -1    5.90   22.00
   5  -1  -2    6.30    5.20
  -1  -2   5   -1.60   17.90
  -1  -2   5   13.50   10.00
  -2   5  -1   -3.10    6.60
   5  -1  -2   11.70    5.60
  -2   5  -1   -1.60    9.10
  -1  -2   5   16.60    9.90
   5  -1  -2   13.70    8.90
  -1  -2   5   -7.10    8.90
   5  -1  -2    6.80    8.60
  -3   4  -3   90.29   10.20
  -3   4  -3  111.39   12.60
  -3  -3   4   98.19   13.00
  -3  -3   4   98.09   12.30
   4  -3  -3   84.59   10.10
   4  -3  -3   82.19    9.10
   4  -3  -3   76.39    9.80
  -3   4  -3  101.49   13.00
   4  -3  -3   67.19   15.20
  -3  -3   4   90.79   14.50
  -3   4  -3  109.29   10.50
  -3   4  -3   84.99   19.80
   3  -4   3  109.69   10.50
   3   3  -4  101.39   12.80
  -4   3   3   87.59   12.70
  -4   3   3   62.39   20.20
   3   3  -4   97.59   15.00
  -4   3   3   92.69   10.50
   3   3  -4  109.69   16.40
   3  -4   3   91.09   11.50
   4  -4  -2   -0.50    7.20
  -4  -2   4    8.20    8.90
   4  -4  -2    3.40    6.50
   4  -4  -2   -5.50   14.40
  -2   4  -4   27.90   11.20
  -2   4  -4   -9.20    8.70
  -2   4  -4  -18.50   17.90
  -4  -2   4   39.80   24.50
  -4  -2   4    8.90   10.30
  -2   4  -4    8.30    9.10
   4  -4  -2   14.30    5.70
   4   2  -4    0.90   10.40
   2  -4   4  -10.80   10.90
  -4   4   2    7.20   10.00
   2  -4   4    6.10    7.30
  -4   4   2   18.20   12.10
  -4   4   2   -5.50    7.70
   4   2  -4   19.50   12.60
  -4   4   2    7.70   19.90
   4   2  -4   11.60   10.60
   0  -5   3  159.78   33.30
   3   0  -5  198.98   16.10
   0  -5   3  209.68   13.50
   3   0  -5  209.88   12.40
  -5   3   0  213.18   17.10
   3   0  -5  215.58   18.80
   0  -5   3  176.38   19.00
  -5   3   0  191.48   16.70
  -5   3   0  202.68   22.10
  -5   3   0  174.68   12.40
   0  -5   3  196.08   16.40
  -5   3   0  201.38   12.80
  -5   3   0  176.28   12.70
  -5   3   0  193.78   16.00
   0  -5   3  195.98   11.40
  -3   0   5  206.58   16.20
   5  -3   0  190.08   11.50
   0   5  -3  179.08   17.70
  -3   0   5  238.78   21.30
  -3   0   5  218.28   19.60
   0   5  -3  205.18   16.40
  -3   0   5  220.08   15.10
   0   5  -3  183.08   14.40
   0   5  -3  195.68   15.10
   0   5  -3  162.78   25.30
   5  -3   0  215.58   12.50
   5  -3   0  199.48   15.90
  -5   0   3  223.08   11.90
   0   3  -5  235.48   15.00
  -5   0   3  192.68   14.80
  -5   0   3  195.68   15.10
   0   3  -5  194.38   14.40
   3  -5   0  196.58   17.70
   3  -5   0  237.38   13.50
   3  -5   0  235.58   14.30
   3  -5   0  243.28   29.80
   3  -5   0  213.68   14.80
   3  -5   0  243.28   12.20
   0   3  -5  236.58   18.70
   0   3  -5  207.48   17.20
  -5   0   3  229.58   22.60
   0   3  -5  231.88   15.50
   5   0  -3  195.68   16.30
  -3   5   0  180.38   12.00
   5   0  -3  200.38   12.10
  -3   5   0  217.58   15.60
   0  -3   5  216.98   16.50
   5   0  -3  237.48   18.00
   0  -3   5  185.88   16.30
   0  -3   5  215.18   18.10
  -3   5   0  199.28   17.20
   4  -2  -4    8.50   13.30
   4  -2  -4   15.70    9.60
  -4   4  -2    6.80    7.90
  -4   4  -2   18.60    9.20
  -4   4  -2    4.80    6.80
  -2  -4   4   22.60   13.00
   4  -2  -4    6.40    8.30
  -2  -4   4  -12.20    8.90
  -2  -4   4    5.90   30.00
  -4   4  -2   -2.30   15.60
  -4   4  -2    0.40    9.10
   4  -2  -4    4.00    8.60
   2   4  -4    2.90    6.20
  -4   2   4    0.40   12.50
   4  -4   2    3.20    6.10
   2   4  -4   13.90   11.00
   2   4  -4    0.40    9.70
  -4   2   4    6.50    9.70
   4  -4   2    4.20    9.30
   4  -4   2   16.10   10.80
   2   4  -4   25.90   17.40
   2  -6   2 2842.82   98.89
  -6   2   2 2614.34  102.09
   2  -6   2 2687.73  102.39
   2  -6   2 2710.23  113.19
   2  -6   2 2725.93  100.29
  -6   2   2 2566.34  108.29
   2  -6   2 2739.53   97.09
  -2  -2   6 2877.01  103.49
  -2   6  -2 2619.94   99.39
  -2   6  -2 2705.63  102.09
  -2   6  -2 2777.32  104.09
  -2   6  -2 2858.81  115.39
  -4  -3   5 1368.36   64.29
   5  -4  -3 1377.46   55.79
  -4  -3   5 1304.27   54.89
  -4  -3   5 1318.67   50.69
  -4  -3   5 1330.27   55.19
  -4  -3   5 1326.07   54.99
  -4  -3   5 1276.47   70.59
   4   3  -5 1201.88   53.39
  -5   4   3 1376.26   64.39
   4   3  -5 1351.46   56.79
   4   3  -5 1270.27   52.09
   4   3  -5 1354.86   55.09
  -5   4   3 1286.27   53.29
  -5   4   3 1286.07   53.69
  -6   3   1   36.70    8.60
   1  -6   3   49.70    9.80
  -6   3   1   63.29   10.50
   3   1  -6   56.09    9.60
  -6   3   1   85.49   22.90
   1  -6   3   66.09    8.90
   3   1  -6   31.00   13.00
   3   1  -6   29.20   12.40
  -6   3   1   33.10   14.20
  -6   3   1   23.40   16.00
   3   1  -6   55.99   16.10
  -6   3   1   47.10   12.40
   1  -6   3   55.09   12.80
  -3  -1   6   31.90   11.50
  -1   6  -3   33.30   27.20
  -3  -1   6   60.89   15.60
  -1   6  -3   33.00   14.40
  -3  -1   6   35.00   11.80
   6  -3  -1   24.50    7.80
   4  -5  -1  189.88   14.80
  -1   4  -5  205.58   18.20
   4  -5  -1  197.98   14.60
  -1   4  -5  230.38   18.20
  -5  -1   4  222.88   16.50
  -1   4  -5  232.88   15.80
  -5  -1   4  219.48   26.80
  -5  -1   4  208.48   17.20
  -1   4  -5  192.58   17.60
  -1   4  -5  210.68   15.20
  -5  -1   4  250.87   25.70
   1  -4   5  199.08   21.30
   5   1  -4  211.78   19.20
  -4   5   1  254.47   33.10
   5   1  -4  185.88   14.40
  -4   5   1  197.48   14.40
   1  -4   5  231.08   19.90
  -1  -5   4  179.38   11.40
  -5   4  -1  193.98   13.60
  -5   4  -1  172.88   19.00
  -5   4  -1  231.18   23.90
  -5   4  -1  188.18   15.60
  -5   4  -1  161.08   17.20
   4  -1  -5  160.68   16.50
   4  -1  -5  206.08   19.80
   4  -1  -5  198.48   17.00
  -1  -5   4  218.18   22.20
   4  -1  -5  185.68   14.80
  -4   1   5  161.38   21.10
   1   5  -4  212.48   18.20
   5  -4   1  160.18   17.80
  -4   1   5  202.68   19.90
  -4   1   5  177.28   15.70
   1   5  -4  218.68   17.20
   5  -4   1  171.78   13.00
  -4   1   5  174.48   21.30
   1   3  -6   73.99   16.00
   3  -6   1   44.00   10.30
   1   3  -6   68.49   15.30
  -6   1   3   41.50   15.20
   3  -6   1   21.20   15.50
   3  -6   1   42.80   11.10
  -6   1   3   46.30   11.80
  -6   1   3   56.09   19.80
  -6   1   3   30.60   14.20
   3  -6   1   35.80   30.00
   1   3  -6   55.19   14.20
  -6   1   3   31.60    9.40
  -6   1   3   66.99   26.30
   1   3  -6   43.80    9.70
  -1  -3   6   25.00   29.30
   6  -1  -3   36.70    6.50
  -3   6  -1   60.99   13.60
  -1  -3   6   29.10   11.20
  -3   6  -1   53.29   13.60
  -3   6  -1   24.80   28.10
  -1  -3   6   44.60   15.80
  -1  -3   6   29.70   13.40
   6  -1  -3   33.70   12.10
  -1  -3   6   58.39   15.50
   6  -1  -3   38.90   11.50
   5  -3  -4 1222.28   49.90
  -4   5  -3 1382.06   49.70
   5  -3  -4 1239.78   50.09
   5  -3  -4 1223.48   53.49
   3   4  -5 1162.68   45.30
  -5   3   4 1258.87   50.49
  -5   3   4 1237.58   51.99
  -5   3   4 1211.08   47.90
   3   4  -5 1156.78   49.99
  -5   3   4 1237.68   59.99
  -7   3   2  223.28   37.90
   3   2  -7  248.38   26.30
   3   2  -7  261.07   25.10
  -7   3   2  220.98   16.10
   2  -7   3  258.47   28.90
  -7   3   2  278.57   25.40
   2  -7   3  212.48   16.10
   2  -7   3  311.77   46.70
  -7   3   2  243.88   21.80
   2  -7   3  241.98   21.50
  -2   7  -3  209.78   15.90
  -2   7  -3  207.18   22.50
   7  -3  -2  216.98   16.70
  -3  -2   7  282.97   39.70
  -2   7  -3  225.48   21.40
   7  -3  -2  224.88   15.40
  -2   7  -3  282.67   39.70
  -2   5  -5   19.00   12.60
  -5  -2   5   59.99   34.70
  -2   5  -5    8.50   11.80
   5  -5  -2   24.40    8.90
  -2   5  -5   28.60   23.10
  -5  -2   5   40.70   14.40
  -5  -2   5    9.20   11.40
  -2   5  -5   19.20   11.10
  -5  -2   5   15.40   28.40
   5  -5  -2    9.40    9.10
  -2   5  -5   34.30   13.90
   5  -5  -2   -4.80   16.60
  -5  -2   5   29.50   16.40
  -2   5  -5   14.90   15.10
   5  -5  -2   15.40   10.30
  -5   5   2   44.50   29.50
  -5   5   2    5.70   12.10
  -5   5   2   -0.70   13.10
   5   2  -5  -12.10   12.60
   2  -5   5  -18.90   32.30
   5   2  -5  -21.90   13.90
   5   2  -5  -23.20   12.70
  -5   5   2   19.60   16.60
  -6   4   0   64.89   12.70
  -6   4   0   60.19   11.10
  -6   4   0   69.69   16.00
   4   0  -6   55.49   10.20
  -6   4   0   65.39   13.40
   4   0  -6   45.70   17.90
   0  -6   4   39.50   11.50
   0  -6   4   49.70   13.00
   0  -6   4   -1.40   42.70
  -6   4   0   74.69   16.60
   0  -6   4   45.00    8.50
   4   0  -6   61.79   14.60
  -4   0   6   58.49   13.20
   0   6  -4   76.99   14.90
  -4   0   6   77.09   12.90
   0   6  -4   49.99   26.50
  -4   0   6   39.10   15.90
   0   6  -4   50.89   12.40
  -4   0   6   85.09   21.40
   6  -4   0   58.09    8.50
  -4   0   6   55.89   17.80
   6  -4   0   57.59    8.80
   0   6  -4   55.29   13.10
   4  -6   0   69.09   10.50
   0   4  -6   63.19   13.00
   4  -6   0   73.19   12.40
   0   4  -6   56.09   18.60
  -6   0   4   48.60   19.90
   4  -6   0  104.39   28.40
   0   4  -6   44.70   10.80
  -6   0   4   66.69   13.50
  -6   0   4   50.79   21.80
  -6   0   4   22.50   26.50
   4  -6   0   73.29   11.20
   0   4  -6   76.99   15.50
   6   0  -4   52.69   12.70
   0  -4   6   28.00   30.60
   0  -4   6   63.29   16.60
  -4   6   0  110.29   31.50
  -4   6   0   75.49   13.90
  -4   6   0   80.69   10.60
  -4   6   0   88.99   16.60
   0  -4   6   90.69   17.30
  -2  -5   5   17.60   13.00
  -5   5  -2   39.00   11.70
  -5   5  -2   25.60   12.50
   5  -2  -5   15.90   16.50
   5  -2  -5    7.50   11.20
  -2  -5   5   23.80   12.60
  -2  -5   5   25.50   18.40
  -2  -5   5   72.59   38.30
   5  -2  -5   37.70   10.50
  -2  -5   5   11.30    6.80
  -5   5  -2   24.00   15.10
   5  -2  -5    9.90   12.50
  -5   2   5   13.80   16.00
   5  -5   2   15.30    8.20
  -5   2   5  -14.60   18.60
   2   5  -5   10.20   12.90
  -5   2   5   14.00   11.30
   2   5  -5   10.00   12.50
   2   5  -5   14.30    8.70
   2   5  -5   42.70   19.90
   2   5  -5   32.00   15.40
   5  -5   2   23.20   12.30
   2   3  -7  231.48   18.00
  -7   2   3  206.98   16.40
   3  -7   2  236.78   26.80
   3  -7   2  227.18   17.00
   2   3  -7  254.37   27.30
  -7   2   3  214.68   28.90
  -7   2   3  215.88   26.80
   3  -7   2  250.47   21.50
   3  -7   2  295.17   43.30
   2   3  -7  255.97   24.20
  -2  -3   7  254.17   25.60
   7  -2  -3  206.58   21.80
   7  -2  -3  247.08   15.50
  -3   7  -2  224.88   22.70
  -3   7  -2  274.67   22.60
  -2  -3   7  213.48   21.70
  -3   7  -2  244.58   40.60
  -3   7  -2  245.58   18.70
   7  -2  -3  213.28   15.70
  -2  -3   7  249.28   23.90
  -2  -3   7  251.97   27.60
  -4   6  -4  344.17   33.50
  -4  -4   6  359.16   25.40
   6  -4  -4  312.37   20.20
  -4   6  -4  294.27   24.60
  -4  -4   6  350.06   37.90
  -4  -4   6  353.76   38.60
   6  -4  -4  330.87   20.80
   6  -4  -4  349.87   19.10
  -4  -4   6  359.06   69.19
  -4   6  -4  285.17   24.20
   6  -4  -4  288.17   28.30
  -4   6  -4  335.27   25.60
  -4   6  -4  285.27   24.50
  -6   4   4  322.07   39.80
   4   4  -6  273.37   15.90
  -6   4   4  283.67   21.80
  -6   4   4  307.47   30.80
  -6   4   4  315.27   24.00
   4  -6   4  254.57   22.30
   4  -6   4  301.47   30.50
   4   4  -6  261.97   26.30
   4   4  -6  347.77   34.50
   4  -6   4  308.37   20.70
  -6   4   4  276.67   29.50
  -5  -3   6  145.19   21.10
  -5  -3   6  141.79   18.90
  -5  -3   6   49.60   47.90
   6  -5  -3  170.88   24.50
   6  -5  -3  150.58   15.30
  -5  -3   6  161.28   17.50
  -3   6  -5  116.09   15.90
  -3   6  -5  102.99   17.90
  -5  -3   6  153.08   36.50
   6  -5  -3  129.09   14.40
  -3   6  -5   95.19   33.30
  -3   6  -5  118.89   20.00
  -3   6  -5  110.49   19.00
  -6   5   3  149.09   22.90
   5   3  -6  148.89   20.80
  -6   5   3  172.28   26.30
   5   3  -6  162.18   20.30
   5   3  -6  138.09   22.70
  -6   5   3  189.18   35.80
  -6   5   3  175.88   20.80
  -6   5   3   95.99   21.80
   3  -6   5  141.39   25.20
   5   3  -6  134.89   12.30
  -7   4   1   50.49   23.30
   1  -7   4   53.39   22.20
   4   1  -7   23.80   22.50
   1  -7   4   38.40   10.80
  -7   4   1   15.30   18.20
  -7   4   1   72.39   16.20
   4   1  -7   23.50   15.90
  -7   4   1   53.09    9.40
   1  -7   4   33.60   14.90
   1  -7   4  -17.70   49.60
  -7   4   1   49.30   14.70
  -1   7  -4    9.70   19.50
  -4  -1   7   55.29   30.10
  -4  -1   7   36.20   20.00
  -1   7  -4   16.10   15.20
  -1   7  -4   15.40   17.00
   7  -4  -1   11.90    9.00
  -4  -1   7   27.60   15.30
  -4  -1   7   16.60   13.20
  -1   7  -4   58.89   35.50
  -4  -1   7   29.90   18.20
   7  -4  -1   18.40    8.20
   5  -6  -1 1013.00   40.70
   5  -6  -1  943.51   47.20
  -6  -1   5  940.91   61.89
   5  -6  -1  928.41   39.30
   5  -6  -1  951.40   38.70
   5  -6  -1 1000.70   40.60
   1  -5   6  983.70   65.99
  -5   6   1 1013.10   47.20
  -5   6   1 1003.30   45.40
  -5   6   1 1086.79   63.69
  -1  -6   5  940.91   41.80
  -1  -6   5  882.11   39.80
  -6   5  -1  846.02   38.40
  -1  -6   5  914.01   35.50
  -6   5  -1  823.22   42.00
  -6   5  -1  830.12   48.80
  -1  -6   5  885.21   75.59
   1   6  -5  975.80   41.40
   1   6  -5  959.50   43.80
   1   6  -5 1015.30   59.79
  -5   1   6  996.80   51.29
   1   6  -5  958.50   43.40
   1   4  -7   19.50   11.60
   1   4  -7   24.90   19.30
   1   4  -7   43.50   19.40
   1   4  -7   39.30   16.70
  -7   1   4    3.80   12.60
  -7   1   4   11.70   11.90
  -7   1   4   -3.00   20.70
   4  -7   1   -9.80   36.70
   1   4  -7   36.20   11.20
  -7   1   4   37.40   17.40
   4  -7   1   20.30   19.70
  -7   1   4   -8.10   26.50
   4  -7   1   12.90   10.20
  -1  -4   7  -20.30   17.20
  -1  -4   7   29.90   45.00
  -4   7  -1    3.50   16.60
   7  -1  -4   -6.30   14.30
  -1  -4   7   18.30   18.90
  -1  -4   7   -9.70   20.20
  -4   7  -1  -49.20   37.40
   6  -3  -5  105.79   22.00
   6  -3  -5  110.29   12.20
   6  -3  -5  100.59   15.50
  -3  -5   6  116.39   21.90
   6  -3  -5  109.59   16.00
  -3  -5   6  145.69   29.20
   6  -3  -5  102.29   13.60
   3   5  -6  149.69   21.70
   3   5  -6  120.29   12.90
  -6   3   5  173.88   25.50
  -6   3   5  153.18   26.80
   3   5  -6  190.68   27.40
   3   5  -6  150.48   23.90
  -6   3   5  134.99   20.10
   5  -6   3  158.08   18.40
   5  -6   3  134.59   14.90
  -6   3   5   87.89   32.10
   3   3  -8   75.09   22.30
   3   3  -8   63.29   13.50
  -8   3   3   41.80   14.10
  -8   3   3    8.40   24.90
   3  -8   3   39.70   16.80
  -3   8  -3    7.90   17.50
   8  -3  -3    3.40   13.00
  -3   8  -3   66.99   42.30
   8  -3  -3    5.40   11.70
  -3  -3   8   34.00   17.70
  -3  -3   8   22.60   22.80
   7  -5  -4  -21.80   13.90
  -4   7  -5   34.20   18.20
  -4   7  -5   -7.10   14.60
   7  -5  -4   11.10   15.40
  -4   7  -5  -12.10   20.70
  -4   7  -5   51.99   37.80
  -4   7  -5   -7.80   24.80
   7  -5  -4   -1.30   17.20
  -5  -4   7   23.10   20.00
  -5  -4   7   10.50   48.80
   5   4  -7   19.70    9.40
   4  -7   5   14.70   17.40
   5   4  -7   -5.20   25.00
  -7   5   4    2.80   20.40
   5   4  -7   52.89   24.10
  -7   5   4   78.79   42.00
   2  -8   4   79.49   19.20
  -8   4   2  123.99   29.70
   2  -8   4  139.39   65.69
   4   2  -8   73.59   13.30
   2  -8   4  115.99   15.50
  -8   4   2   96.49   13.10
  -2   8  -4  114.89   20.50
  -2   8  -4  128.79   28.00
  -4  -2   8   71.39   29.90
   8  -4  -2  113.19   15.30
   8  -4  -2  120.49   14.20
  -2   8  -4   87.39   16.40
  -2   8  -4  112.29   21.60
  -2   6  -6   36.00   17.60
  -6  -2   6   25.70   13.60
   6  -6  -2   11.50   11.80
  -6  -2   6   -3.70   50.69
  -2   6  -6   -7.80   19.40
   6  -6  -2   16.60   22.00
  -2   6  -6   43.90   16.60
  -6  -2   6   31.00   20.30
  -2   6  -6   17.30   14.40
   6  -6  -2   45.90   14.00
  -2   6  -6  -15.00   27.50
  -6   6   2   10.80   23.70
   6   2  -6   47.90   13.20
   2  -6   6   33.70   12.60
  -6   6   2   65.09   18.50
   6   2  -6   32.40   18.80
   6   2  -6   18.50   16.70
   2  -6   6   29.90   18.70
  -6   6   2   45.30   18.90
   6   2  -6   34.20   19.90
  -6   6   2  -12.40   41.10
   2  -6   6    8.80   22.20
   0  -7   5  310.77   23.70
   5   0  -7  346.37   35.40
  -7   5   0  330.97   29.30
   0  -7   5  361.46   21.30
  -7   5   0  404.96   46.10
   5   0  -7  311.47   33.40
   5   0  -7  346.07   20.80
   5   0  -7  328.17   25.70
   0  -7   5  341.97   27.30
  -7   5   0  301.87   26.40
   7  -5   0  359.36   21.40
   0   7  -5  292.17   27.30
  -5   0   7  377.56   35.10
   7  -5   0  357.96   27.80
   0   7  -5  298.57   26.60
   0   7  -5  340.57   24.60
  -5   0   7  301.87   25.50
  -5   0   7  333.07   25.70
  -5   0   7  368.36   33.20
   0   7  -5  313.47   41.40
  -7   0   5  391.96   26.80
   0   5  -7  352.56   24.80
   5  -7   0  353.46   23.30
   5  -7   0  347.87   23.20
  -7   0   5  349.67   21.20
   0   5  -7  325.97   34.30
  -7   0   5  413.16   39.60
   0   5  -7  347.07   27.10
  -7   0   5  348.57   29.30
   0   5  -7  359.06   28.40
  -5   7   0  307.87   29.00
   7   0  -5  301.37   27.10
   7   0  -5  337.67   30.90
   0  -5   7  335.07   33.40
  -5   7   0  384.66   29.30
  -5   7   0  368.76   24.40
   7   0  -5  350.86   21.20
   6  -2  -6   41.90   22.30
   6  -2  -6   18.00   16.50
  -2  -6   6   49.99   25.70
   6  -2  -6   28.10   14.30
   6  -2  -6   33.80   13.10
  -2  -6   6   36.40   16.60
  -6   6  -2   17.10   23.00
  -6   6  -2   50.39   17.00
  -6   6  -2   23.60   26.80
  -2  -6   6   32.80   19.10
  -6   2   6   10.60   25.10
  -6   2   6  -11.50   16.20
  -6   2   6   10.90   25.40
   6  -6   2   26.00   11.60
   2   6  -6  -31.70   27.60
   2   6  -6   14.70   17.10
  -8   2   4  117.69   31.70
   4  -8   2  129.09   50.39
   4  -8   2  142.39   19.30
  -8   2   4  142.99   17.90
   4  -8   2  136.09   16.10
   2   4  -8   86.29   31.30
   2   4  -8  144.29   14.90
   8  -2  -4   82.09   11.70
   8  -2  -4  113.49   13.50
  -4   8  -2   57.79   18.20
  -2  -4   8   79.99   24.20
  -2  -4   8   84.89   18.60
  -4   8  -2   28.90   46.70
  -4   8  -2   89.99   23.00
  -4  -5   7   52.09   23.50
  -5   7  -4   23.50   20.70
  -4  -5   7  107.39   42.50
  -5   7  -4   87.79   43.10
   7  -4  -5    2.10   15.10
  -4  -5   7   33.10   19.30
   7  -4  -5   37.90   20.90
   7  -4  -5   18.50   13.50
   7  -4  -5   -4.30   25.20
   4   5  -7  -10.00   24.30
   5  -7   4   12.10   18.00
  -7   4   5   23.00   41.90
   4   5  -7   33.50   26.70
   4   5  -7    4.10   10.90
   5  -7   4   20.80   15.50
   4   3  -9   38.60   19.40
   4   3  -9   42.50   24.70
   3  -9   4   62.29   23.70
   3  -9   4   26.50   17.70
  -4  -3   9    2.30   29.20
  -3   9  -4   56.09   24.00
  -3   9  -4   50.19   52.89
   9  -4  -3   39.80   16.70
  -4  -3   9   29.80   22.70
  -3   7  -6  -35.90   39.90
  -3   7  -6   20.20   19.50
  -3   7  -6   43.70   21.30
  -6  -3   7   39.80   21.40
   7  -6  -3   40.40   14.70
  -6  -3   7   77.79   17.90
  -3   7  -6   56.79   23.90
   6   3  -7   83.19   17.10
   6   3  -7   63.69   12.30
   3  -7   6   88.79   23.90
   6   3  -7   93.29   25.20
   6   3  -7   63.39   22.20
  -7   6   3  123.99   51.99
   1  -8   5   40.90   14.80
   1  -8   5    7.60   16.90
   1  -8   5   17.70   20.20
   5   1  -8   30.10   21.10
  -5  -1   8  -26.70   30.50
   8  -5  -1    8.90   13.00
  -5  -1   8   40.30   25.70
  -1   8  -5   25.30   45.90
  -1   8  -5   27.00   20.00
   8  -5  -1    1.50   12.00
  -1   6  -7   95.99   21.90
  -1   6  -7   40.70   28.60
   6  -7  -1   39.70   13.50
  -1   6  -7   47.80   17.00
  -7  -1   6   70.99   22.40
  -7  -1   6   56.89   19.00
  -7  -1   6   71.39   14.40
  -6   7   1   18.70   45.10
   7   1  -6   85.49   20.60
   1  -6   7   78.09   22.10
  -1  -7   6   86.99   25.50
  -1  -7   6   63.59   11.80
   6  -1  -7  116.49   29.60
  -7   6  -1  114.29   34.50
  -1  -7   6   96.69   18.70
   6  -1  -7   91.19   18.50
  -7   6  -1   94.49   21.50
  -6   1   7   60.99   33.90
  -6   1   7   80.39   27.70
   7  -6   1   54.19   13.80
   7  -6   1   58.99   22.40
  -6   1   7   79.89   18.50
   1   7  -6   38.00   22.60
  -8   1   5  -13.10   18.30
   1   5  -8   -2.90   15.10
  -8   1   5   38.40   34.80
   1   5  -8   19.30   25.30
   5  -8   1  -31.30   15.50
  -8   1   5   11.30   15.30
  -8   1   5  -11.60   22.40
   1   5  -8   -8.00   14.80
  -5   8  -1   16.80   52.29
  -1  -5   8   -9.20   24.30
  -1  -5   8   12.40   19.40
  -5   8  -1   22.10   20.40
   8  -1  -5   30.90   14.60
  -6   7  -3   44.10   20.50
   7  -3  -6   37.70   17.10
  -3  -6   7   46.60   37.10
  -6   7  -3   21.40   21.80
  -6   7  -3   55.19   40.40
  -6   7  -3   86.49   23.70
   7  -3  -6   40.20   13.80
   7  -3  -6   40.80   15.50
  -3  -6   7   84.39   24.40
   7  -3  -6   33.40   26.20
   3   6  -7  102.89   32.30
   3   6  -7   44.30   30.90
  -7   3   6   30.20   44.30
  -7   3   6   38.60   23.90
   3   6  -7   79.69   14.90
   6  -7   3   56.39   16.00
   6  -7   3   76.09   22.50
   4  -9   3   48.70   21.60
   4  -9   3   14.50   18.80
  -9   3   4   75.99   21.10
   3   4  -9   42.50   27.40
  -9   3   4   69.19   34.80
   4  -9   3   72.59   23.00
   4  -9   3  -17.80   69.79
   9  -3  -4    7.70   17.30
  -3  -4   9  -13.60   28.10
  -4   9  -3   15.80   23.30
  -4   9  -3   -7.00   55.09
  -3  -4   9   51.39   23.30
   9  -3  -4    7.20   15.70
  -5   8  -5  -29.60   52.79
  -5  -5   8  -41.70   23.40
  -5  -5   8  -43.40   29.40
   8  -5  -5  -34.40   15.90
  -5   8  -5  -10.10   27.40
   8  -5  -5   -5.10   18.40
   5   5  -8   15.60   13.00
  -8   5   5  -36.40   25.70
   5   5  -8    4.50   32.30
   5   5  -8   11.00   33.80
  -8   5   5    6.90   54.19
   8  -6  -4  548.45   31.60
   8  -6  -4  521.95   32.60
  -4   8  -6  550.54   80.59
  -4   8  -6  451.85   41.60
  -4   8  -6  482.35   38.60
  -8   6   4  415.46   64.39
   6   4  -8  316.97   36.30
  -8   6   4  438.56   42.60
   6   4  -8  338.87   24.00
   4  -8   6  367.16   30.90
   4  -8   6  407.86   35.30
   6   4  -8  396.76   39.60
   2  -9   5  838.62   41.90
   2  -9   5  798.22   40.20
  -9   5   2  837.72   49.60
  -2   9  -5  704.13   74.49
  -2   9  -5  716.53   43.90
   9  -5  -2  781.12   37.40
  -2   9  -5  737.43   60.09
  -2   9  -5  753.72   48.90
  -7  -2   7   61.49   45.50
  -2   7  -7    2.50   43.00
  -7  -2   7   22.10   19.80
  -2   7  -7   -1.20   31.70
  -2   7  -7   43.60   19.00
  -2   7  -7   45.50   23.20
   7  -7  -2   26.80   13.00
   7   2  -7   10.30   26.60
   7   2  -7   38.40   18.40
   2  -7   7   67.59   24.10
  -7   7   2   63.49   27.00
  -7   7   2  -35.60   54.59
   7   2  -7   39.30   24.20
   2  -7   7   92.49   73.09
   0  -8   6  188.18   20.10
   6   0  -8  150.98   19.30
  -8   6   0  166.58   45.90
   6   0  -8  166.28   29.20
   0  -8   6  156.48   30.00
   0  -8   6  116.09   22.70
   0   8  -6  143.29   51.09
   8  -6   0  141.99   25.10
   8  -6   0  127.39   18.40
   0   8  -6  140.79   24.10
   0   8  -6  142.59   21.90
  -6   0   8   84.39   32.10
   0   8  -6   83.39   29.00
  -6   0   8  172.28   23.50
   0   6  -8  116.39   20.30
  -8   0   6  128.79   24.10
  -8   0   6  150.68   30.60
  -8   0   6  145.19   19.70
   0   6  -8  154.18   35.50
   8   0  -6  140.89   24.60
  -6   8   0  168.68   60.59
  -6   8   0  148.29   26.40
   8   0  -6  155.38   19.10
   0  -6   8  156.38   28.50
  -2  -7   7   -5.30   28.30
  -7   7  -2   32.10   25.60
   7  -2  -7    6.00   13.80
   7  -2  -7   65.69   34.20
  -2  -7   7   10.60   13.10
  -2  -7   7   -2.40   26.70
  -7   7  -2   22.30   23.00
   7  -2  -7   -2.40   16.20
   2   7  -7    3.20   36.60
  -7   2   7   82.89   26.90
   7  -7   2   43.10   16.00
   2   7  -7   17.50   37.10
   2   7  -7   50.09   23.50
   7  -7   2   59.19   26.90
   2   5  -9  866.71   39.60
   5  -9   2  914.91   43.40
  -9   2   5  851.81   44.50
   2   5  -9  870.91   57.39
  -5   9  -2  825.52   50.49
  -2  -5   9  930.01   49.80
   8  -4  -6  380.16   25.80
  -4  -6   8  340.47   60.89
  -6   8  -4  358.66   37.10
  -6   8  -4  315.67   32.10
  -4  -6   8  437.86   43.30
  -6   8  -4  348.87   55.99
   8  -4  -6  408.26   27.70
   8  -4  -6  392.56   41.10
  -4  -6   8  343.17   37.80
   4   6  -8  275.37   40.40
   4   6  -8  334.07   24.40
   8  -7  -3  539.35   35.00
  -3   8  -7  590.44   41.00
  -7  -3   8  497.35   49.80
  -3   8  -7  591.64   61.89
   8  -7  -3  527.15   33.60
  -8   7   3  584.74   47.80
   7   3  -8  531.05   43.20
   7   3  -8  494.95   36.20
   7   3  -8  480.45   50.79
  -8   7   3  584.94   83.79
   3  -8   7  572.04   35.60
   3  -8   7  546.55   43.40
   1  -9   6   21.80   29.70
   6   1  -9   21.60   18.40
  -9   6   1   -1.10   28.70
   1  -9   6   81.09   36.90
   6   1  -9   81.19   26.00
   6   1  -9   38.50   26.80
   1  -9   6   25.60   22.90
  -6  -1   9   74.29   27.10
  -1   9  -6   77.09   28.50
  -6  -1   9   82.99   35.70
  -1   9  -6   76.59   41.20
  -1   9  -6   62.19   23.80
  -1   9  -6  118.79   60.59
  -8  -1   7  169.38   27.50
  -1   7  -8   56.19   39.30
   7  -8  -1  128.29   20.10
  -1   7  -8   97.49   21.70
   8   1  -7  183.38   29.10
  -7   8   1  160.88   66.69
   8   1  -7  156.08   21.30
  -1  -8   7   94.99   30.40
   7  -1  -8  141.99   22.50
  -1  -8   7  127.89   18.30
  -1  -8   7  187.58   31.50
   8  -7   1  151.98   20.20
   1   8  -7  131.29   22.80
   1   8  -7  108.29   25.40
   1   8  -7  177.68   46.50
   1   6  -9    9.30   21.00
   6  -9   1   92.49   27.00
   1   6  -9   45.50   32.80
  -9   1   6   30.70   32.70
   6  -9   1   55.49   19.60
  -6   9  -1  102.29   73.09
  -6   9  -1   57.89   28.10
  -7   8  -3  606.94   43.90
   8  -3  -7  518.55   33.90
  -7   8  -3  549.35   43.70
  -7   8  -3  525.55   64.39
   8  -3  -7  539.15   34.00
   3   7  -8  479.65   33.70
   3   7  -8  472.05   51.59
   7  -8   3  563.14   35.70
  -8   3   7  546.25   68.69
  -1  -1  -1  149.59    8.90
  -1  -1  -1  170.58   17.20
  -1  -1  -1  150.08   16.00
  -1  -1  -1  138.59    7.60
  -1  -1  -1  157.38    9.60
   1   1   1  175.88   16.20
   1   1   1  125.39   14.50
   1   1   1  153.58    7.90
   1   1   1  149.59    8.70
   0  -2  -1   45.50   14.20
  -2  -1   0   19.40    4.00
  -2   0  -1   14.80    3.00
  -2  -1   0   25.30    2.90
  -1  -2   0   12.70    5.00
  -1  -2   0   11.50   10.00
   0  -1  -2   29.50   12.30
  -2   0  -1   20.30    5.60
  -1   0  -2   21.00    4.90
   0  -1  -2   21.90    4.20
  -1  -2   0   24.80    5.30
  -2  -1   0   29.10    7.10
  -2  -1   0   31.10   11.40
  -1  -2   0   18.30   14.00
  -2   0  -1   34.20   11.30
  -1   0  -2   29.50   11.00
   0   2   1   21.50   13.70
   2   1   0   25.40    8.10
   1   2   0    4.60   12.10
   2   0   1   24.20    6.10
   1   0   2   12.80    4.90
   2   0   1   26.00    4.60
   0   1   2   25.10    4.70
   0   1   2   46.30   14.50
   0   2   1   35.10    8.80
   1   0   2   35.40   10.90
   0   1   2   25.20    6.90
   1   2   0   31.60    5.90
   1   0   2   19.90    5.90
   0   2   1   24.30    3.90
   1   2   0   14.50    9.10
   2   0   1   19.30    6.40
  -3   0   0 7701.93  272.57
  -2  -2   1 4570.74  173.58
   1  -2  -2 5057.99  175.28
   1  -2  -2 4955.30  168.18
  -3   0   0 7875.81  270.07
  -2  -2   1 4767.82  168.28
   0   0  -3 7722.73  271.27
  -2   1  -2 4892.71  171.58
  -2   1  -2 4980.90  173.48
  -2  -2   1 4588.94  173.88
   1  -2  -2 4719.03  168.88
   1  -2  -2 4606.24  167.78
  -3   0   0 7700.83  270.77
  -2   1  -2 4579.54  167.98
  -2  -2   1 4656.53  169.38
   0   0  -3 7642.04  273.57
  -3  -1   1   17.20    5.20
  -1  -3   1    9.90    6.20
   1  -3  -1   15.80    6.20
  -1   1  -3   22.60    8.50
  -1  -3   1    8.80    6.80
   1  -1  -3   18.40   11.00
  -3   1  -1   17.40    4.90
  -3  -1   1   10.40   13.40
  -1  -3   1    6.90    5.20
  -3  -1   1    4.90    6.20
  -3   1  -1    1.00    4.90
  -1  -3   1    9.90   11.40
  -3   1  -1   18.60    6.90
  -1   1  -3   -3.40    7.30
  -3   1  -1    3.30   12.20
   1  -1  -3   13.70    6.30
  -3   1  -1   20.70    5.60
   1  -3  -1   10.90    3.30
   1  -3  -1   -0.20    6.20
   1  -3  -1   -9.70   17.60
   1  -1  -3    9.10    4.90
   3   1  -1    8.50    8.50
   1  -1   3    8.60   11.70
   3  -1   1    9.60    7.00
  -1   1   3   18.80   10.30
   3   1  -1   26.80   10.20
  -1   3   1   24.00   16.10
  -1   1   3   21.40    7.80
  -1   3   1    4.40    5.10
   1   3  -1   14.10    5.90
   1   3  -1   13.10    6.40
   1  -1   3    8.00    7.60
   1  -1   3    7.70    4.80
   1  -1   3    1.10   10.10
  -1   1   3    7.90    3.20
   1  -1   3   10.30   10.60
  -1   3   1   15.50    8.00
   1   3  -1   -8.90   13.00
   3   1  -1   14.00    3.60
   3  -1   1   11.20    5.30
  -1   1   3   -1.40   12.50
   2  -3  -2   45.10    7.40
   1   0  -4   27.30    8.60
   2  -3  -2   61.89    6.20
   1   0  -4   36.60    8.40
  -2   2  -3   54.09    7.70
   1   0  -4   45.60   11.60
  -4   1   0   37.30    5.80
  -3  -2   2   78.39   14.00
   1   0  -4   41.20    6.60
  -4   1   0   34.00   14.40
  -2   2  -3   67.69   10.00
  -4   1   0   26.30   10.50
  -4   1   0   36.40    6.80
  -3  -2   2   91.29   19.30
   0  -4   1   26.00   22.40
   2  -3  -2   50.79   18.80
  -2   2  -3   43.60   10.40
   0  -4   1   31.10   12.00
  -2   2  -3   51.89    7.80
   2  -2   3   41.70   12.60
   4  -1   0   55.19   12.50
  -2   3   2   50.99    7.70
   2  -2   3   44.60    7.60
  -1   0   4   55.39   11.40
   2  -2  -3   48.40    6.80
   1  -4   0   63.79   22.30
  -4   0   1   21.60    6.60
  -4   0   1   15.00    9.40
   1  -4   0   33.80    6.80
   0   1  -4   18.30    8.20
   0   1  -4   31.80    6.90
  -4   0   1   20.20    5.20
  -4   0   1   20.30    6.30
   2  -2  -3   40.60   10.10
   0   1  -4   32.80   10.90
  -4   0   1   19.30   13.70
  -4   0   1   14.90   11.40
   2  -2  -3   52.39    8.40
  -2  -3   2   59.39   20.70
   0   1  -4   27.30    8.20
   4   0  -1   34.70    5.30
  -1   4   0   38.10    8.40
  -1   4   0   23.00   10.80
   4   0  -1   43.60    8.80
   0  -1   4   35.60    8.70
  -2   2   3   31.00   15.40
  -1   4   0   33.80    4.70
   2   3  -2    9.00   14.10
  -1   4   0   46.60    8.30
   0  -1   4   48.20   11.90
  -1   4   0   40.60   17.90
   2  -1  -4   72.69    8.00
   2  -4  -1   51.09    8.80
   2  -4  -1   38.50   21.00
  -1  -4   2   70.09   14.80
  -1   2  -4   67.99    9.00
  -1   2  -4   62.49    8.40
  -1  -4   2   67.79    9.00
  -1   2  -4   57.09    9.90
  -1   2  -4   49.10   10.80
  -4  -1   2   51.19    8.60
  -4  -1   2   44.30    5.40
  -4   2  -1   57.59    8.70
  -4  -1   2   51.69   16.90
  -4   2  -1   43.80   10.80
  -1  -4   2   60.09    9.40
   2  -1  -4   86.69   14.60
  -4  -1   2   54.89   17.40
  -1   2  -4   65.99    8.60
  -4   2  -1   59.79    8.50
  -4   2  -1   55.89   17.40
   2  -4  -1   65.99    6.40
  -1  -4   2   95.99   25.90
  -4   2  -1   74.79    7.90
  -4   2  -1   55.79    8.70
   2  -1  -4   61.79   10.40
  -4  -1   2   55.89    8.20
  -4  -1   2   63.39   16.20
   2  -1  -4   65.59    9.80
  -4   2  -1   68.89   11.50
  -1   2  -4   74.79   12.50
   4  -2   1   42.80    6.80
   1   4  -2   38.00   11.60
  -2   4   1   58.99    7.30
  -2   1   4   45.00   13.00
  -2   4   1   75.89   20.80
   1   4  -2   60.89   10.30
   1   4  -2   59.49    9.10
   1  -2   4   59.69   14.40
   4  -2   1   57.59   10.40
  -2   4   1   67.19   10.20
   1  -2   4   57.99    9.20
   4   1  -2   50.59   12.10
   4  -2   1   53.39   14.50
   1  -2   4   94.49   18.50
   1   4  -2   60.19   10.20
   4   1  -2   64.89    6.80
   1  -2   4   74.19   10.30
   1  -5   1 1461.95   54.79
   1   1  -5 1448.85   56.69
  -5   1   1 1386.26   53.39
  -3  -3   3 2320.17   92.69
   1   1  -5 1396.16   55.79
  -5   1   1 1371.66   62.29
   1  -5   1 1395.76   66.79
   1   1  -5 1481.15   57.19
   3  -3  -3 2434.96   91.89
   1  -5   1 1421.16   56.29
  -5   1   1 1456.75   57.29
   1  -5   1 1365.66   52.49
  -5   1   1 1326.77   57.29
  -5   1   1 1403.56   52.79
   1   1  -5 1370.06   53.39
  -2   3  -4  125.59   12.50
  -5   2   0   73.49   19.50
   3  -4  -2   93.09    8.00
  -2   3  -4  107.99   12.40
  -4  -2   3   95.29   23.40
  -2   3  -4  126.49   11.60
  -4  -2   3   83.39   12.90
  -4  -2   3   89.99   19.00
   3  -4  -2  113.59   11.80
  -4  -2   3   91.29   11.70
  -2   3  -4  118.19   14.20
   2   0  -5  130.99   14.50
   0  -5   2  124.39   11.80
  -5   2   0  107.79   10.80
  -2   3  -4  108.19   15.10
  -4  -2   3  101.79   12.80
   2   0  -5  112.89   11.20
  -5   2   0  107.79   10.00
   0  -5   2  114.09   13.10
  -2   3  -4  126.19   12.20
   0  -5   2  155.48   33.90
  -5   2   0  118.99   12.30
  -5   2   0   98.79   15.50
   3  -4  -2  110.89   11.20
   2   0  -5  119.29   17.20
   0  -5   2  117.09   14.80
   4   2  -3   92.79   13.50
   2  -3   4  117.19   12.20
  -3   4   2  124.59   13.70
  -3   4   2  129.09   11.80
  -3   4   2  127.49   26.40
   5  -2   0  104.49   13.80
  -2   0   5  128.29   17.50
   4   2  -3   86.29   15.00
   0   5  -2  126.39   14.20
  -2   0   5  143.29   18.90
  -3   4   2  120.19   11.50
  -2   0   5  115.49   11.60
   0   5  -2  127.69   14.80
   0   5  -2  132.79   25.40
   4   2  -3  102.39   10.40
   5  -2   0   97.79    9.90
   3  -2  -4  120.49   16.90
  -5   0   2   84.49   13.80
  -2  -4   3   87.09   11.30
   0   2  -5  115.09   15.00
  -4   3  -2  106.89    9.50
   2  -5   0   91.19    9.30
   2  -5   0   99.39   14.50
  -2  -4   3   55.89   28.30
  -5   0   2   75.69   16.70
   2  -5   0   68.69   10.70
   2  -5   0   56.59   25.70
  -4   3  -2  113.29   12.40
  -2  -4   3   88.49   22.80
  -5   0   2   90.59    8.80
   3  -2  -4  110.49   10.70
  -4   3  -2   99.39   11.10
  -2  -4   3  104.39   15.10
  -4   3  -2   91.39   11.30
   3  -2  -4  109.29   10.50
  -2  -4   3  124.59   13.50
   2   4  -3   85.39   12.00
   4  -3   2   71.89    8.90
  -2   5   0   65.99   24.20
   2   4  -3  119.09   22.80
   5   0  -2  116.99   14.60
  -2   5   0   94.69   11.60
  -2   5   0  108.09   13.40
   2   4  -3   95.69   12.50
   4  -3   2   88.89   13.30
  -2   5   0   97.19    8.60
   5   0  -2   73.09   14.20
   5   0  -2   86.79    8.70
   4  -3   2   69.69   15.50
   2   4  -3  101.69   12.50
  -6   2   1   77.79   17.80
  -4  -3   4   48.70   12.10
   2   1  -6   31.20   12.30
   4  -4  -3   44.70    7.50
   2   1  -6   56.19   10.50
  -3   4  -4   28.70   11.20
   1  -6   2   61.39   11.80
   1  -6   2   31.10    8.70
  -4  -3   4   41.70   15.60
  -4  -3   4   72.39   33.60
  -6   2   1   25.20   10.10
  -6   2   1   61.69   22.30
  -6   2   1   24.00   15.50
   2   1  -6   67.29   16.40
   1  -6   2   61.89   10.60
   2   1  -6   43.60   13.80
  -6   2   1   61.39   10.10
  -3   4  -4   37.70   19.40
   1  -6   2   46.40   16.80
   6  -2  -1   56.79    9.30
  -4   4   3   51.99   15.80
  -2  -1   6   47.50   18.40
  -4   4   3   52.69   25.90
  -2  -1   6   77.89   21.60
   6  -2  -1   62.29    8.50
  -1   6  -2   43.80   26.00
  -4   4   3   39.50   12.70
  -4   4   3   40.30   11.10
   3  -4   4   36.50   11.80
  -1   6  -2   63.29   13.70
  -1   6  -2   37.30   12.20
   4   3  -4   53.29   12.30
  -2  -1   6   64.89   11.10
  -1   6  -2   59.69    8.50
   4   3  -4   51.89   14.20
  -5  -1   3   10.60    9.50
  -1   3  -5    8.30    8.40
  -1  -5   3   29.50   13.80
  -1   3  -5   23.20   14.10
  -5  -1   3  -10.40   20.60
  -5   3  -1   19.70    7.50
  -5   3  -1   12.30    8.70
   3  -1  -5    6.40    6.00
  -1  -5   3    2.60    6.40
  -1   3  -5   22.60    9.50
  -5  -1   3   14.70    9.10
   3  -1  -5   22.00   10.30
  -1  -5   3    9.00   16.30
   3  -1  -5   12.30   11.60
  -5   3  -1   15.90    9.10
  -1   3  -5   22.90   13.50
   3  -5  -1   28.40    6.80
  -1   3  -5    5.80    8.50
  -5   3  -1    7.20   20.10
   3  -1  -5    8.20   15.70
   3  -5  -1    9.30   25.70
  -5   3  -1   24.70   10.60
  -5  -1   3   19.10   23.10
  -1  -5   3    1.00   10.70
  -1  -5   3    8.10   32.20
  -5   3  -1   -3.90   13.00
  -1   3  -5    2.40   11.30
   3  -5  -1   39.00   10.20
  -5   3  -1    7.50    9.90
  -5  -1   3   51.79   20.80
   5   1  -3   23.40   13.20
   1   5  -3   39.70   22.10
   5  -3   1   17.80    7.60
   1   5  -3   33.60   12.00
   1  -3   5   16.20   11.50
   1   5  -3   19.90    9.90
  -3   5   1   10.70   24.50
  -3   5   1   -8.40   11.90
  -3   1   5   52.89   16.60
   1  -3   5   46.10   21.30
   5   1  -3   20.10   10.90
   1   5  -3   24.20   11.10
   5   1  -3    6.80    6.10
  -3   1   5    0.30    9.80
   5  -3   1   19.00   10.70
   1   5  -3   36.80    8.90
   1   2  -6   86.99   15.90
  -4   4  -3   61.59   19.80
   1   2  -6   58.99   11.10
  -4   4  -3   23.70   10.40
  -6   1   2   62.69   10.50
   4  -3  -4   33.90    8.50
  -6   1   2   79.09   11.70
   2  -6   1   59.29   16.00
  -3  -4   4   93.89   32.90
  -4   4  -3   44.60   11.00
   4  -3  -4   27.10   17.70
   2  -6   1   49.90   11.80
  -6   1   2   71.59   23.50
   1   2  -6   74.79   10.00
  -3  -4   4   20.50   16.10
  -4   4  -3   35.50   12.10
   4  -3  -4   21.10   10.50
  -3  -4   4   39.00   12.50
   2  -6   1   65.79   10.30
  -3  -4   4   14.70   17.60
   2  -6   1   66.19    9.40
   4  -3  -4   25.00   11.90
  -6   1   2   33.10   19.30
   1   2  -6   84.09   17.30
  -2   6  -1   50.09   15.00
  -4   3   4   50.69   16.20
  -1  -2   6   56.49   26.00
  -4   3   4   71.49   12.80
  -2   6  -1   42.20   13.20
  -2   6  -1   43.50   11.50
   6  -1  -2   47.00   11.80
  -4   3   4   61.69   25.40
   3   4  -4   33.10   18.70
   4  -5  -2 1786.92   75.79
  -2   4  -5 1827.82   71.69
   0  -6   3 2189.58   79.79
   0  -6   3 2122.89   99.89
   3   0  -6 2058.19   76.89
   3   0  -6 2064.09   79.59
   4  -5  -2 1821.72   67.49
   0  -6   3 2029.70   80.39
   3   0  -6 2014.70   79.79
  -6   3   0 2185.68   76.59
   3   0  -6 1988.40   80.79
  -5  -2   4 1756.82   81.69
  -5  -2   4 1779.42   72.19
   4  -5  -2 1860.61   70.19
  -3   0   6 1846.02   76.99
  -4   5   2 1917.91   80.79
  -4   5   2 1988.60   76.69
  -3   0   6 1958.80   70.19
   3  -6   0 2061.29   77.49
   4  -2  -5 1826.92   71.69
  -2  -5   4 1763.32   72.19
  -5   4  -2 1883.81   79.49
  -5   4  -2 1812.52   71.39
   0   3  -6 1944.31   74.89
  -5   4  -2 1843.72   71.59
   0   3  -6 1925.41   76.89
  -5   4  -2 1797.42   71.29
   4  -2  -5 1876.91   71.89
   4  -2  -5 1921.41   70.19
   0   3  -6 2048.79   73.99
   0   3  -6 2045.70   79.29
   4  -2  -5 1766.02   75.09
  -5   4  -2 1789.12   69.39
   0  -3   6 1990.00   84.49
   0  -3   6 1869.11   72.39
   5  -4   2 1944.61   78.39
   0  -3   6 1936.71   74.19
  -4   2   5 1889.11   86.19
   5  -4  -4   95.69   12.20
   2  -7   2  184.08   19.90
  -4   5  -4   92.19   15.70
   2  -7   2  206.08   15.10
   2  -7   2  188.58   48.30
   2   2  -7  235.08   24.00
  -4  -4   5   74.79   14.00
   2  -7   2  204.38   27.40
  -4   5  -4   65.69   14.60
  -4  -4   5  128.39   29.60
  -7   2   2  191.88   17.10
  -4  -4   5  120.69   46.90
  -7   2   2  202.38   18.30
  -7   2   2  202.28   18.30
  -7   2   2  188.58   27.90
   2  -7   2  215.68   17.70
  -4   5  -4  107.79   16.20
  -7   2   2  180.88   26.50
  -4   5  -4   81.59   13.80
  -4  -4   5   94.79   21.60
   2   2  -7  237.18   16.70
   2   2  -7  242.68   16.60
   5  -4  -4   76.49   14.60
  -7   2   2  193.38   35.10
  -4   5  -4   82.49   25.00
   5  -4  -4  122.59   24.30
  -4   5  -4  116.09   16.10
  -7   3   1  138.09   15.10
  -7   3   1  122.59   13.20
   5  -5  -3  267.57   16.50
  -5  -3   5  252.87   21.00
   1  -7   3  115.29   13.50
   1  -7   3   97.89   15.80
   5  -5  -3  240.38   17.90
  -7   3   1   96.59   26.70
  -5  -3   5  230.68   47.50
  -5  -3   5  284.97   26.60
  -7   3   1   87.19   30.60
  -3   5  -5  256.47   24.20
   1  -7   3  119.69   23.50
   3   1  -7  141.29   21.00
  -7   3   1  150.28   22.10
  -7   3   1  115.79   16.20
  -7   3   1  105.79   17.00
  -1   7  -3  190.68   23.40
  -6  -1   4  217.28   19.30
  -6   4  -1  246.68   25.00
  -1   4  -6  249.88   18.50
  -1  -6   4  183.38   17.80
  -1   4  -6  237.88   18.90
  -6   4  -1  198.28   14.00
   4  -6  -1  247.48   18.60
   4  -6  -1  218.48   16.70
  -1   4  -6  205.98   22.80
   4  -1  -6  195.68   15.00
   4  -1  -6  208.78   20.10
   4  -6  -1  209.08   13.60
  -6   4  -1  180.08   19.60
  -6  -1   4  254.07   32.40
  -6   4  -1  215.88   17.80
  -1   4  -6  224.78   20.30
  -6  -1   4  233.18   20.20
  -6   4  -1  183.48   29.00
  -6   4  -1  158.98   21.80
  -6  -1   4  239.58   31.20
   4  -1  -6  214.48   22.80
  -6  -1   4  209.18   33.30
   1   6  -4  164.18   31.80
   1  -4   6  233.58   24.10
  -4   6   1  193.48   20.40
   6   1  -4  169.58   20.60
  -4   6   1  231.28   22.40
  -4   1   6  201.58   20.50
   1  -4   6  228.18   22.70
   6   1  -4  207.48   21.20
   1   6  -4  256.67   22.50
  -4   6   1  182.28   37.60
   6   1  -4  167.28   14.30
  -4   6   1  183.38   16.80
   1   6  -4  254.47   21.20
   1   6  -4  198.58   17.00
   1   6  -4  220.38   22.10
   5  -3  -5  276.57   18.20
  -7   1   3  135.69   21.70
  -7   1   3  136.59   29.00
   5  -3  -5  300.37   27.90
   1   3  -7  150.98   21.60
  -5   5  -3  229.88   25.80
  -3  -5   5  292.47   22.00
  -3  -5   5  298.57   31.70
   3  -7   1  144.49   23.70
   3  -7   1  112.59   16.80
  -5   5  -3  244.58   21.50
   1   3  -7  108.99   21.30
  -5   5  -3  234.28   18.40
  -5   5  -3  246.08   21.20
  -7   1   3  170.88   34.50
   5  -3  -5  259.27   22.80
  -5   5  -3  216.28   23.40
   5  -3  -5  280.37   20.90
   1   3  -7  141.39   14.00
   3  -7   1  108.69   14.30
  -1  -3   7  258.67   24.30
  -8   3   2    8.50   12.70
   2  -8   3   48.40   19.50
   3   2  -8   -8.40   18.80
  -4   6  -5   36.70   19.10
   2  -8   3   25.70   12.60
   6  -5  -4   15.80   13.70
   6  -5  -4   19.00   10.70
  -5  -4   6   28.60   18.10
   3   2  -8   45.20   14.20
   6  -5  -4   12.10   13.50
  -4   6  -5   91.89   36.00
  -4   6  -5    0.20   16.70
  -5  -4   6   64.79   40.10
   2  -8   3  -20.80   65.59
  -8   3   2   25.80   17.30
   6  -5  -4  -12.20   28.50
  -4   6  -5   25.10   17.10
  -4   6  -5  -10.60   18.60
   6  -5  -4   22.00   12.80
   4  -6   5   39.30   17.10
  -6   5   4   16.40   38.50
   5   4  -6   13.30   20.90
  -2   8  -3   43.40   20.90
   8  -3  -2   34.80   13.00
  -3  -2   8   -0.10   25.60
   4  -6   5   15.20   23.00
  -6   5   4   18.40   19.10
  -2   8  -3  -62.69   43.60
  -7   4   0  102.79   23.50
   0  -7   4  225.08   62.89
  -6  -2   5  153.38   46.80
   0  -7   4   78.99   18.60
  -7   4   0  106.29   16.20
  -6  -2   5   77.19   37.90
  -2   5  -6  129.99   16.40
   4   0  -7  102.89   21.50
  -2   5  -6  140.69   19.00
   0  -7   4  125.49   12.90
   4   0  -7  116.99   19.20
  -2   5  -6  133.59   16.80
   4   0  -7  100.39   14.60
  -7   4   0  129.29   19.00
   5  -6  -2  134.19   14.40
   5  -6  -2  154.58   15.00
  -6  -2   5  123.69   20.50
   0  -7   4   95.19   15.10
   0  -7   4  100.89   41.70
  -2   5  -6   99.09   16.40
  -7   4   0  133.89   13.60
  -2   5  -6   92.79   24.70
   4   0  -7   97.59   24.10
  -7   4   0   95.09   22.40
  -6  -2   5   91.29   20.10
  -7   4   0  162.08   35.50
  -6  -2   5  103.99   16.30
  -2   5  -6  108.99   20.50
   2  -5   6  121.39   21.80
   6   2  -5  135.59   14.80
  -4   0   7  155.28   18.60
  -5   6   2  155.08   42.10
   0   7  -4   96.09   18.90
   6   2  -5  104.79   25.70
  -5   6   2  155.48   23.80
   7  -4   0  134.19   20.50
   7  -4   0  127.09   14.50
   0   7  -4  109.89   17.20
   6   2  -5  131.99   21.20
  -2  -6   5  148.09   28.70
   0   4  -7  139.29   24.00
  -2  -6   5   85.49   18.30
  -6   5  -2  148.09   21.90
   0   4  -7   96.19   20.80
  -7   0   4   90.89   16.50
   4  -7   0  100.09   16.20
  -2  -6   5  137.59   35.80
   0   4  -7  101.39   24.10
   4  -7   0  104.69   13.90
   5  -2  -6  145.99   19.40
  -7   0   4  124.09   29.00
   4  -7   0  109.69   40.90
  -7   0   4   69.19   15.40
   5  -2  -6  135.89   24.80
  -2  -6   5  106.39   10.50
   2   6  -5   69.29   30.40
   0  -4   7   76.39   20.50
  -5   2   6   57.49   33.00
  -4   7   0  105.79   41.70
   2   6  -5  129.59   22.10
  -4   7   0  107.99   15.60
   0  -4   7   59.99   39.20
   7   0  -4   91.49   17.80
   2   6  -5  102.19   13.20
   7   0  -4  136.09   20.50
  -4   7   0   95.49   19.80
  -4   7   0   97.29   21.50
   2   6  -5   80.19   18.10
   3  -8   2   30.40   15.90
   6  -4  -5    0.20   14.90
   2   3  -8   27.00   20.80
   6  -4  -5   58.59   17.00
  -5   6  -4   32.10   16.40
   3  -8   2   24.00   54.99
  -5   6  -4   -9.00   21.40
  -5   6  -4   27.60   15.30
  -4  -5   6   61.79   20.70
  -5   6  -4   24.30   16.10
  -4  -5   6   -8.70   34.50
   6  -4  -5   -8.70   27.90
   2   3  -8   53.59   13.50
  -5   6  -4   43.30   18.60
   6  -4  -5   24.00   12.50
   4   5  -6   55.99   23.90
   5  -6   4    9.20   24.10
  -3   8  -2   14.20   19.60
   4   5  -6   57.79   25.20
  -2  -3   8   51.99   25.10
  -3   8  -2   11.60   13.80
   5  -6   4   38.30   16.80
   8  -2  -3   -3.60   13.30
  -3   8  -2  -26.90   43.30
   5  -6   4   46.00   14.30
  -2  -3   8   60.09   26.20
  -6   4   5   44.40   39.40
  -6  -3   6  464.85   34.00
   4   1  -8  320.87   22.50
   1  -8   4  357.16   22.70
  -3   6  -6  480.25   44.20
   1  -8   4  377.16   29.90
  -3   6  -6  500.55   31.80
  -8   4   1  366.46   20.90
   4   1  -8  308.97   23.00
  -3   6  -6  401.56   32.60
  -8   4   1  317.77   29.60
  -8   4   1  301.97   51.19
   1  -8   4  343.07   25.20
   4   1  -8  329.17   33.40
   8  -4  -1  404.66   24.80
   5  -1  -7    2.60   17.40
  -1  -7   5   -1.30   11.10
  -1   5  -7   27.70   16.50
   5  -7  -1   12.10   13.80
  -1   5  -7   39.60   18.20
   5  -7  -1   23.80   16.10
  -7   5  -1   38.00   16.90
  -1   5  -7   30.00   25.80
  -7  -1   5   81.39   41.10
  -1   5  -7   21.20   17.00
   5  -1  -7   31.60   12.00
  -7  -1   5    8.50   19.80
  -7  -1   5    3.70   13.60
  -7   5  -1   48.90   37.40
  -1  -7   5    7.70   15.40
  -1   5  -7   14.60   20.80
   5  -7  -1   71.09   31.30
  -1  -7   5    4.00   18.50
   5  -1  -7   19.10   13.90
  -7   5  -1   10.80   19.90
   7   1  -5   11.10   22.00
   1  -5   7   13.50   24.40
   7  -5   1   30.00   19.00
  -5   7   1  -14.70   17.90
   1  -5   7   30.10   20.30
   1   7  -5    4.80   21.50
   7  -5   1    5.10   12.80
   7   1  -5    8.50   12.80
   1   7  -5   57.09   18.10
  -5   7   1  -55.59   41.10
   1  -5   7   24.70   24.10
  -5   1   7   48.50   25.70
   1   7  -5   31.70   15.60
  -6   6  -3  422.36   45.50
   4  -8   1  523.15   63.09
  -8   1   4  481.85   41.90
  -8   1   4  371.46   27.80
  -8   1   4  401.86   33.00
   4  -8   1  428.36   28.90
   1   4  -8  404.66   41.30
   6  -3  -6  471.75   32.30
   6  -3  -6  467.85   41.40
  -6   6  -3  491.55   32.70
   6  -3  -6  471.35   29.50
  -6   6  -3  468.95   33.90
  -8   1   4  418.16   24.50
  -3  -6   6  461.65   32.60
  -3  -6   6  506.65   45.00
  -4   8  -1  542.15   64.79
   8  -1  -4  431.06   26.70
   3   6  -6  468.45   43.50
   8  -1  -4  414.86   36.00
  -6   3   6  459.35   41.70
   3   6  -6  454.65   45.50
  -4   8  -1  439.36   37.30
  -5   7  -5  713.43   41.40
  -5   7  -5  691.33   66.09
   7  -5  -5  642.54   36.00
   7  -5  -5  680.63   36.00
  -9   3   3  644.94   33.80
   7  -5  -5  749.23   52.29
   3   3  -9  545.55   34.10
   3   3  -9  514.95   42.30
   7  -5  -5  715.43   41.20
   3  -9   3  587.34   33.10
  -5   7  -5  577.94   42.90
   3  -9   3  606.84   38.80
   7  -5  -5  699.53   35.30
   3   3  -9  609.74   32.80
   5  -7   5  590.84   38.90
  -3   9  -3  697.93   45.00
  -3   9  -3  774.32   78.09
  -7   5   5  562.74   40.50
   5   5  -7  650.63   53.69
   5  -7   5  554.24   33.60
  -7   5   5  650.73   68.49
   5   5  -7  509.55   43.70
   7  -6  -4   24.00   18.10
  -4   7  -6    2.60   21.80
   2  -9   4    0.60   16.90
  -4   7  -6   12.40   26.20
  -6  -4   7   44.10   22.90
   7  -6  -4   37.00   19.30
   7  -6  -4   15.80   18.90
  -4   7  -6   45.60   22.10
   4   2  -9   53.69   15.90
   2  -9   4   47.00   18.10
   2  -9   4   25.20   23.30
  -9   4   2   57.69   24.30
  -6  -4   7   23.10   26.70
  -2   9  -4   29.30   28.50
   9  -4  -2   14.10   12.00
   6   4  -7   30.00   25.30
   6   4  -7  -14.60   19.00
   9  -4  -2   43.20   17.60
   6   4  -7   33.10   31.00
  -7   6   4  -10.20   26.80
  -2   9  -4   87.19   50.39
   6   4  -7    8.60   29.00
  -2   6  -7   81.89   25.50
  -2   6  -7  109.89   32.70
   0  -8   5  330.17   30.30
   0  -8   5  286.07   27.10
  -2   6  -7  145.89   23.80
  -8   5   0  254.97   28.90
   0  -8   5  316.77   22.40
  -7  -2   6   87.09   23.20
   6  -7  -2   96.79   19.30
   5   0  -8  279.17   33.60
  -2   6  -7  125.49   19.10
   6  -7  -2  127.49   33.00
  -7  -2   6  138.19   26.00
   5   0  -8  307.57   33.60
   5  -8   0  181.08   20.50
  -7   6  -2   63.69   21.30
  -2  -7   6  101.39   21.20
  -7   6  -2   70.69   22.10
  -8   0   5  204.88   25.60
  -2  -7   6   75.29   14.10
   6  -2  -7  117.59   21.70
  -8   0   5  202.68   23.50
   5  -8   0  189.58   20.90
  -2  -7   6   98.49   22.50
  -7   6  -2   66.09   41.40
  -6   2   7  109.29   45.50
   2   7  -6  118.29   42.30
  -5   8   0   85.19   57.09
  -6   2   7  126.79   34.10
   7  -6   2  121.09   27.00
   2   7  -6  113.99   35.90
  -6   7  -4   77.39   46.40
  -4  -6   7  -10.70   27.50
  -6   7  -4   34.80   24.70
   2   4  -9    9.40   14.70
  -6   7  -4   21.50   23.60
  -9   2   4   61.29   26.50
  -4  -6   7    5.80   22.50
   4  -9   2    5.80   22.70
   4  -9   2   82.09   21.60
  -6   7  -4    2.30   26.00
  -9   2   4   44.60   17.70
  -9   2   4   52.39   20.80
   4  -9   2  -22.10   82.99
   4  -9   2   73.39   17.60
   7  -4  -6   22.10   16.30
   6  -7   4   34.30   17.30
   4   6  -7   37.50   14.40
   4   6  -7   50.79   32.80
   4   6  -7    2.40   33.80
  -2  -4   9   39.80   30.50
  -4   9  -2    7.00   22.00
   6  -7   4   26.90   23.10
  -4   9  -2   22.20   57.79
  -7   4   6   10.20   51.59
  -3   7  -7  111.29   47.80
  -3   7  -7   90.99   28.40
   5   1  -9  115.19   29.00
  -7  -3   7   47.10   30.20
   1  -9   5   48.10   26.10
  -9   5   1  103.09   26.70
   5   1  -9   81.49   18.80
  -7  -3   7   21.00   24.10
   7  -7  -3   56.19   17.80
   7  -7  -3   47.70   19.40
   9  -5  -1   46.80   20.20
   9  -5  -1   16.20   17.50
   3  -7   7   98.09   24.40
  -1   9  -5   13.80   25.80
   7   3  -7   55.49   22.90
  -5  -1   9   49.60   34.60
  -1   9  -5   52.99   54.49
  -7   7   3  102.99   65.19
   7   3  -7   66.59   29.70
   7   3  -7   96.89   25.00
  -1   6  -8   43.10   33.70
  -1  -8   6  -18.80   15.50
  -8  -1   6   10.00   26.50
   6  -1  -8   -7.40   21.50
   6  -8  -1    8.00   14.70
  -1   6  -8   35.60   21.40
  -8   6  -1   -8.90   29.40
  -8   6  -1  -91.69   51.79
  -1   6  -8    5.40   24.40
  -8  -1   6   42.80   23.20
   6  -8  -1   -1.40   19.40
  -1  -8   6   37.50   22.40
  -6   8   1   87.89   62.39
   1   8  -6   33.60   49.90
   1   8  -6   34.90   20.40
   8  -6   1  -14.30   18.00
   1   8  -6   12.40   23.40
   1  -6   8  -82.69   77.19
  -6   8   1   16.60   24.10
   1  -6   8    0.10   26.60
  -7   7  -3   49.80   24.60
  -9   1   5   62.59   24.70
   5  -9   1   26.80   66.09
  -3  -7   7   58.99   29.70
  -3  -7   7   -9.20   51.59
   5  -9   1   80.69   18.90
   1   5  -9   68.19   21.10
   5  -9   1   80.79   24.50
   5  -9   1   68.89   22.20
   1   5  -9   25.30   22.20
  -9   1   5   62.49   29.40
   1   5  -9   74.69   33.20
   7  -3  -7   55.79   23.80
  -7   3   7   76.19   51.89
  -5   9  -1   99.69   28.00
  -5   9  -1   67.29   67.79
   7  -7   3   49.10   18.40
   9  -1  -5   58.59   20.40
   3   7  -7   88.39   18.40
   7  -7   3  105.99   31.00
   3   7  -7   16.10   38.50
  -1  -5   9   17.10   29.90
   7  -8  -2  519.95   34.00
   0  -9   6  495.45   45.60
   7  -8  -2  535.95   32.60
  -8  -2   7  461.95   48.80
   0  -9   6  500.35   34.70
  -2   7  -8  488.75   36.90
   6   0  -9  513.95   33.70
  -8  -2   7  473.15   42.60
  -2   7  -8  477.05   53.69
   6   0  -9  569.94   42.30
   8   2  -7  495.95   33.80
   9  -6   0  546.65   35.90
   8   2  -7  488.25   42.90
  -7   8   2  424.66   80.59
   0   9  -6  586.24   43.00
   2  -7   8  462.35   41.00
  -7   8   2  456.65   45.10
  -8   7  -2  582.64   44.70
   7  -2  -8  503.85   34.00
   6  -9   0  478.25   39.60
  -9   0   6  564.24   42.90
   7  -2  -8  549.25   40.50
   0   6  -9  541.25   50.69
   6  -9   0  480.65   35.30
  -8   7  -2  461.25   42.70
   0   6  -9  458.85   36.50
   6  -9   0  568.04   34.80
  -2  -8   7  483.75   41.90
  -2  -8   7  493.45   30.30
   0  -6   9  590.14   60.19
   9   0  -6  555.04   44.30
   2   8  -7  531.85   44.20
  -6   9   0  555.64   46.60
  -6   9   0  554.14   85.29
   9   0  -6  538.85   32.20
  -7   2   8  556.44   70.49
   0  -6   9  589.34   49.90
   2   8  -7  501.55   34.20
  -1  -2  -1  461.65   20.40
  -1  -1  -2  436.46   20.00
  -1  -2  -1  482.05   18.70
  -1  -2  -1  471.65   20.30
  -2  -1  -1  488.45   29.90
  -1  -2  -1  453.35   31.70
   2   1   1  498.25   28.10
   1   1   2  427.06   19.30
   1   1   2  428.86   20.90
   1   2   1  478.75   20.60
   1   2   1  425.76   27.10
   1   2   1  470.05   28.90
   2   1   1  481.15   18.80
   1   1   2  491.35   28.10
   1   2   1  466.75   18.80
   0  -2  -2  454.85   32.40
  -2   0  -2  537.85   28.40
  -2  -2   0  537.95   21.80
  -2  -2   0  480.95   23.90
  -2   0  -2  498.35   21.50
  -2   0  -2  530.65   21.00
  -2  -2   0  572.04   35.60
  -2   0  -2  519.55   23.00
   0  -2  -2  480.05   22.40
   0   2   2  492.15   29.40
   2   0   2  534.95   30.40
   2   0   2  496.55   23.20
   0   2   2  483.15   32.30
   2   2   0  537.95   29.60
   2   0   2  542.55   22.50
   2   2   0  575.34   29.70
  -3   0  -1   35.20    5.30
  -3   0  -1   53.99   12.90
  -3   0  -1   14.20   16.10
  -1  -3   0   50.69    9.10
   0  -1  -3   51.49    8.50
  -1  -3   0   16.30   21.20
  -1  -3   0   42.80    7.50
  -1  -3   0   39.70    7.70
   0  -1  -3   49.40    6.60
   0   1   3   35.90   10.40
   0   1   3   59.69   16.60
   0   1   3   35.30    7.00
   1   3   0   56.89   10.20
   1   3   0   43.30    5.00
   3   0   1   33.40    7.60
   3   0   1   27.90   11.30
   0  -3  -1   11.20   21.10
  -3  -1   0   39.10    9.90
   0  -3  -1   27.60    7.00
  -3  -1   0   34.80    7.60
  -3  -1   0   43.80    4.80
  -3  -1   0   21.20   16.50
   0  -3  -1   29.60    6.80
  -1   0  -3   40.90    6.50
  -3  -1   0   36.00    6.00
   3   1   0    2.10   11.30
   0   3   1   23.30    6.80
   1   0   3   24.10   15.40
   0   3   1   29.10   18.80
   0   3   1   14.60    8.90
   0   3   1   20.10    5.10
  -2   1  -3   32.20    7.40
  -3  -2   1   31.50    8.40
   1  -3  -2   30.90    7.70
   1  -3  -2   30.20    5.50
   1  -3  -2   52.39   23.90
  -3  -2   1   23.50   18.10
  -2   1  -3   26.80    6.40
  -3  -2   1   62.99   25.20
   2  -1   3   58.99   15.70
   3   2  -1   41.20   13.80
   2  -1   3   46.70    9.30
  -1   3   2   74.29   21.80
  -1   3   2   49.70    8.70
   2  -1   3   51.39    8.00
  -2  -3   1   38.90    7.90
  -3   1  -2   32.70    6.20
  -2  -3   1   37.90    8.90
  -3   1  -2   15.10   16.80
  -3   1  -2   35.90   10.40
  -2  -3   1   38.50   17.70
  -2  -3   1   33.80   24.70
  -2  -3   1   47.10    8.80
  -1   2   3   44.20   10.80
  -1   2   3   39.60    7.30
   3  -1   2   56.29    9.20
   2   3  -1   68.19   17.70
   3  -1   2   31.90   13.50
  -1   2   3   68.29   18.60
   3  -1   2   20.40   11.00
   3  -1   2   45.30    7.00
   2   3  -1   27.60    8.20
   0  -4   0  129.59   12.30
  -4   0   0  107.69   21.60
   0   0  -4  106.59    9.60
  -4   0   0  107.69    7.70
   0  -4   0  118.69   12.90
  -4   0   0  124.69   12.20
  -4   0   0  112.89    8.90
  -4   0   0  138.59   15.60
   0   0  -4  121.99   12.90
  -4   0   0  109.59   10.50
   0   0  -4  117.49   15.90
   0  -4   0  105.59   27.00
  -4   0   0  104.39   17.60
   0   0   4  133.19   20.40
   4   0   0  135.09   13.20
   4   0   0  123.39   17.60
   0   0   4  119.69   11.70
   0   4   0  114.19   11.60
   4   0   0  114.49    7.70
   0   4   0  136.79   26.20
   0   4   0  131.99   13.10
   0   0   4  136.39   17.00
   0   4   0  111.49   16.50
  -4   1  -1   44.60    7.30
  -1  -4   1   45.90    9.20
   1  -1  -4   47.70    9.60
  -1  -4   1   60.29    9.00
  -4   1  -1   56.29    8.20
  -1  -4   1   56.29   17.20
  -4   1  -1   44.60    7.80
  -1  -4   1   54.69   28.80
   1  -1  -4   48.50    9.90
  -4   1  -1   49.60   13.30
  -4   1  -1   57.29   11.00
  -4   1  -1   47.90    7.40
  -1  -4   1   60.69   11.60
  -1   1   4   60.89   18.80
   1   4  -1   38.20    8.10
   1   4  -1   53.29   20.10
   4  -1   1   43.30    8.60
  -1   1   4   31.60    8.90
  -1   1   4   44.30    6.70
   1   4  -1   54.69   13.70
   1   4  -1   47.20    9.20
   4  -1   1   45.80   14.60
  -1   1  -4   42.80    9.70
  -4  -1   1   60.19    9.90
   1  -4  -1   40.10    5.30
  -4  -1   1   56.29   12.50
   1  -4  -1   40.20    8.70
  -4  -1   1   27.90   17.00
  -4  -1   1   47.20    7.80
  -4  -1   1   68.29   17.80
   1  -4  -1   38.10   25.30
  -4  -1   1   48.40    7.00
  -1   4   1   54.39   10.80
   1  -1   4   36.50   14.60
  -1   4   1   50.59   14.90
   1  -1   4   40.10   16.30
  -1   4   1   56.29    8.30
  -1   4   1   41.40   22.30
  -1   4   1   61.89    9.30
   1  -1   4   40.90    8.30
   1  -1   4   52.79   10.40
   4   1  -1   60.49   12.10
   4   1  -1   50.59    6.20
   4   1  -1   34.30   14.50
  -3   2  -3  106.29   11.10
   2  -3  -3  127.09   13.00
  -3   2  -3  108.29   10.30
  -3  -3   2  157.08   29.50
  -3  -3   2  121.69   12.70
  -3  -3   2  107.89   22.10
  -3   2  -3  137.09   12.60
  -3  -3   2  120.99   12.40
   2  -3  -3  127.89    9.20
   3   3  -2  154.88   19.50
   3   3  -2  141.89   20.50
  -2   3   3  142.69   12.60
   3   3  -2  140.29   18.00
  -2   3   3  157.68   24.50
   3   3  -2  112.49   11.70
   3  -2   3  132.49   14.80
   3  -2   3  133.79   14.20
  -2   3   3  148.89   12.80
  -5   1   0   56.39   10.50
  -5   1   0   68.59    8.30
  -5   1   0   66.09   15.60
   1   0  -5   57.89    9.70
  -5   1   0   31.80   21.30
   1   0  -5   78.29   12.70
   1   0  -5   32.20   16.20
  -5   1   0   65.19   10.10
  -5   1   0   82.69   17.40
   0  -5   1   41.30   32.80
   5  -1   0   45.60   10.60
  -1   0   5   44.40   16.50
  -1   0   5   60.29   20.10
  -1   0   5   66.49   11.10
   5  -1   0   60.09    7.30
   2  -4  -2   10.90    5.50
  -2   2  -4    9.10    8.90
   2  -4  -2   25.90    9.20
   2  -4  -2   15.40   25.80
  -2   2  -4   10.40    6.90
  -2   2  -4   14.50    8.40
  -4  -2   2   13.60    8.30
  -2   2  -4   13.20   12.20
  -2   2  -4   12.70   10.60
  -4  -2   2   -9.10   20.50
  -4  -2   2   -1.00    8.20
  -4  -2   2  -10.10   24.40
   4   2  -2    8.60   13.50
  -2   4   2   14.80    9.70
  -2   4   2   45.40   24.40
   2  -2   4   -4.60    8.30
  -2   4   2   12.20    8.70
   2  -2   4    1.70   14.80
   4   2  -2    9.10    5.10
  -2   4   2   -1.60   11.50
   2  -2   4   13.40    8.40
  -4   2  -2   -4.30    7.60
   2  -2  -4    4.60    5.90
  -2  -4   2   22.10   30.30
  -4   2  -2   15.80    7.70
  -4   2  -2   18.70    7.40
  -4   2  -2   12.60   13.10
   2  -2  -4    4.60    9.50
  -2  -4   2    8.00    8.60
  -2  -4   2    3.70   18.40
   2  -2  -4    3.60   15.30
  -2  -4   2    0.10   10.70
   2  -2  -4   17.50   10.50
  -2  -4   2   -9.70    9.30
  -4   2  -2    8.60   10.90
   2   4  -2   26.60   14.00
   2   4  -2   12.30    9.70
   2   4  -2   11.20    9.30
  -2   2   4   18.20   14.00
  -2   2   4   20.20    8.40
   4  -2   2   10.00   11.20
  -5   0   1   27.90    7.50
  -5   0   1   23.30    9.90
  -5   0   1   27.20   13.10
  -5   0   1   33.80    9.00
  -5   0   1    7.10   21.30
   0   1  -5   23.50   11.30
   0   1  -5   38.90   12.40
   0   1  -5   33.70    8.60
   0   1  -5   28.60   15.80
  -5   0   1   23.10   18.80
  -1   5   0   55.69   16.30
  -1   5   0   56.49   11.10
   0  -1   5   24.90   18.40
   0  -1   5   33.00    8.60
  -1   5   0   10.00   26.30
   5   0  -1   55.19    7.20
   5   0  -1   49.20   13.20
   0  -1   5   37.30   10.90
   0  -1   5   15.00   17.10
  -4  -3   3   32.90   32.80
  -3   3  -4    5.70   12.60
  -3   3  -4   22.80   13.10
   3  -4  -3   21.00   11.00
  -4  -3   3   -1.70   14.60
  -4  -3   3   36.60   23.60
  -3   3  -4   -6.50   11.40
  -3   3  -4   27.00   10.40
   3  -4  -3   10.30   20.70
   3  -4  -3    8.60   10.00
  -4  -3   3    9.10   10.50
   4   3  -3   30.70   13.10
  -3   4   3   33.70   15.30
   4   3  -3   43.80   16.30
  -3   4   3    3.10    9.60
  -3   4   3    7.50   11.80
   4   3  -3   24.80   15.00
   4   3  -3   17.20    7.70
   3  -3   4   -1.60   16.10
   4   3  -3   13.40   12.40
   3  -3   4   28.80   10.60
   3  -3   4   20.50   12.30
   2  -1  -5  387.26   27.70
  -5   2  -1  341.57   35.60
  -5   2  -1  341.27   25.60
  -5   2  -1  305.17   19.20
  -1  -5   2  325.67   30.10
  -1  -5   2  356.46   20.60
  -5   2  -1  342.67   18.20
  -5   2  -1  308.67   17.10
  -5   2  -1  350.06   19.40
  -2   1   5  391.26   27.60
   1   5  -2  340.37   21.10
   1   5  -2  348.87   21.70
   5  -2   1  344.77   22.90
   1   5  -2  377.46   36.90
  -2   1   5  394.76   21.20
   5  -2   1  347.27   29.60
  -5  -1   2  303.57   41.80
  -1   2  -5  365.06   25.30
  -1   2  -5  368.16   23.30
   2  -5  -1  309.37   14.30
  -5  -1   2  324.57   20.10
  -5  -1   2  286.87   31.80
  -5  -1   2  284.77   23.40
  -1   2  -5  341.77   19.40
  -5  -1   2  283.37   31.50
  -1   2  -5  343.57   18.60
   2  -5  -1  399.46   41.30
   1  -2   5  391.46   21.10
  -2   5   1  350.76   21.70
  -2   5   1  368.16   17.30
  -2   5   1  355.96   39.80
   1  -2   5  340.07   19.60
   1  -2   5  361.46   22.00
   1  -2   5  378.46   30.30
  -2   5   1  325.17   22.60
   5   1  -2  324.97   24.80
  -2   5   1  371.96   19.40
   1  -2   5  390.76   28.30
   5   1  -2  355.56   16.60
  -3  -4   3  -17.20   22.80
  -3  -4   3   42.00   16.00
  -3  -4   3   28.40   11.30
   3  -3  -4   18.00    9.30
  -3  -4   3   57.69   34.20
  -4   3  -3   19.50   10.30
   3  -3  -4    2.30   10.90
  -4   3  -3   24.70   12.90
  -4   3  -3   25.80   22.10
  -4   3  -3   17.10    8.90
   3  -3  -4   14.20   18.80
   3   4  -3   18.90   11.40
   3   4  -3   29.00   15.60
   4  -3   3   16.90   15.90
   3   4  -3    0.70   19.10
   4  -3   3   11.80   10.70
  -3   3   4    8.60   24.10
   3   4  -3   15.80   20.00
  -3   3   4    2.60   15.90
  -3   3   4   38.10   11.90
  -6   1   1  317.17   37.90
   1  -6   1  309.37   21.40
  -6   1   1  362.16   19.30
  -6   1   1  355.76   31.40
   1  -6   1  307.17   25.70
  -6   1   1  339.17   17.70
  -6   1   1  375.66   20.60
   1   1  -6  314.07   27.40
  -1   6  -1  266.27   14.40
  -1   6  -1  257.07   27.30
  -1   6  -1  282.77   21.40
  -1  -1   6  282.97   20.70
  -1   6  -1  268.77   39.40
  -1  -1   6  279.67   20.30
   6  -1  -1  328.07   21.40
  -1   6  -1  323.27   21.90
  -6   2   0   41.90   11.40
   2   0  -6   77.79   20.40
  -6   2   0   43.00   10.60
  -6   2   0   54.79   12.20
   0  -6   2   46.10   13.00
   0  -6   2   31.20   42.50
  -6   2   0   90.19   27.20
   0  -6   2   62.09   12.20
  -6   2   0   46.10   16.10
  -6   2   0   36.80   10.90
   0  -6   2   44.40   17.10
   2   0  -6   69.69   16.20
   0   6  -2   41.70   27.50
   0   6  -2   53.99   15.40
  -2   0   6   93.59   14.20
  -2   0   6   65.19   22.40
  -2   0   6   70.39   15.00
   0   6  -2   69.99    8.70
   0   6  -2   73.49   14.50
  -2   3  -5  893.01   39.30
   3  -5  -2  815.22   54.69
   3  -5  -2  815.92   33.80
  -2   3  -5  819.52   36.30
  -5  -2   3  919.01   38.80
  -2   3  -5  874.51   40.20
  -5  -2   3  894.91   38.50
  -2   3  -5  819.02   35.30
  -2   3  -5  840.12   36.80
  -5  -2   3  892.31   36.90
   2  -3   5  850.81   36.70
  -3   5   2  801.02   53.19
   2  -3   5  859.81   38.10
   2  -3   5  803.22   40.10
   5   2  -3  897.41   41.60
  -3   5   2  850.41   40.20
  -3   5   2  832.92   38.80
   2  -3   5  917.81   45.90
  -2  -5   3  909.71   40.80
  -2  -5   3  938.81   65.19
  -2  -5   3  891.01   48.80
  -5   3  -2  908.51   35.90
   3  -2  -5  785.42   35.30
  -5   3  -2  814.72   40.10
  -2  -5   3  868.51   38.10
  -5   3  -2  886.91   36.80
  -5   3  -2  776.22   36.30
   2   5  -3  885.51   43.10
   5  -3   2  871.61   41.30
   2   5  -3  892.01   39.20
   2   5  -3  923.81   35.40
   2   5  -3  911.11   54.49
   2  -6   0   70.49   17.10
   0   2  -6   61.69   18.10
  -6   0   2   28.10   17.40
   2  -6   0   78.69   13.60
   0   2  -6   57.39   11.80
  -6   0   2   52.49   12.90
   0   2  -6   61.19   15.30
   2  -6   0   69.49   37.20
   0   2  -6   50.89   10.90
   0   2  -6   37.40   15.50
   6   0  -2   49.10    9.90
   0  -2   6   58.09   14.80
   0  -2   6   67.89   13.60
  -2   6   0  120.69   35.00
  -2   6   0   66.79   16.30
   0  -2   6   41.50   30.40
   6   0  -2   46.70   15.30
  -2   6   0   79.89    9.80
  -2   6   0   67.89   18.00
  -4   4  -4  100.09   15.00
  -4  -4   4   98.59   43.50
  -4   4  -4   72.19   13.90
   4  -4  -4   69.49   13.60
   4  -4  -4  100.89   24.20
   4  -4  -4   95.69   10.90
  -4   4  -4   56.59   12.80
   4  -4  -4  104.69   16.10
  -4   4  -4   78.09   13.90
  -4   4  -4   68.69   14.70
   4  -4   4   67.79   19.60
   4   4  -4   58.79   19.80
   4  -4   4   57.89   14.60
  -4   4   4   88.69   15.50
  -4   4   4   41.80   19.60
  -4   4   4   58.79   32.30
   4  -4   4   87.79   15.90
   4   4  -4   94.89   15.90
   2   1  -7   61.79   24.00
  -7   2   1  122.99   13.50
   2   1  -7   90.09   21.70
   2   1  -7   96.29   18.70
   1  -7   2  100.89   54.29
  -7   2   1  138.79   30.90
  -7   2   1  128.39   16.50
  -7   2   1  141.79   34.00
  -7   2   1   86.29   13.90
   1  -7   2   84.89   13.80
  -7   2   1   65.29   23.90
   2   1  -7  127.09   14.70
  -1   7  -2   59.79   17.70
  -1   7  -2   52.59   34.40
  -2  -1   7  111.09   32.70
  -1   7  -2   76.79   19.70
  -2  -1   7   52.49   17.10
  -2  -1   7   90.19   16.90
   7  -2  -1   89.19   10.80
  -5  -3   4   29.90   18.40
  -5  -3   4   72.09   16.10
   4  -5  -3   51.49   13.20
  -3   4  -5   46.40   12.00
  -3   4  -5   72.89   15.00
  -5  -3   4   71.89   15.40
  -3   4  -5   56.69   19.30
  -3   4  -5   73.29   18.00
  -5  -3   4   56.99   27.30
   4  -5  -3   36.90   13.10
  -3   4  -5   56.09   12.60
   4  -5  -3   52.49    9.20
  -5  -3   4   84.09   40.60
   3  -4   5   12.20   13.20
   5   3  -4   58.29   16.40
  -4   5   3    6.40   13.40
   5   3  -4   20.00   20.10
  -4   5   3   32.70   37.80
   3  -4   5   35.70   19.70
  -4   5   3   39.20   20.20
   3  -1  -6   98.49   16.30
   3  -1  -6  140.09   14.10
  -6   3  -1  144.79   20.20
  -1  -6   3  158.58   20.60
   3  -1  -6  145.49   24.10
  -6   3  -1  105.59   13.90
  -6   3  -1  102.29   13.90
  -1  -6   3  200.48   52.29
  -6   3  -1  122.49   13.30
  -6   3  -1  122.59   22.50
   6  -3   1   89.49   16.60
   1   6  -3  119.19   34.10
  -3   1   6  140.79   24.20
   1   6  -3  123.79   15.30
  -3   1   6  133.89   28.30
  -6  -1   3  106.69   31.90
   3  -6  -1  108.89   15.20
  -1   3  -6  155.28   21.80
  -1   3  -6   96.49   14.30
   3  -6  -1  138.79   36.70
  -6  -1   3  181.68   32.40
  -6  -1   3  118.39   29.30
  -6  -1   3  146.99   16.00
  -1   3  -6  153.08   19.40
  -6  -1   3  126.19   21.50
  -3   6   1  124.49   37.00
   6   1  -3  127.39   18.90
   1  -3   6  132.69   17.20
   1  -3   6  170.88   26.20
  -3   6   1   99.59   16.40
   6   1  -3  132.09   22.10
  -5   4  -3   63.79   13.70
  -5   4  -3   80.59   14.90
   4  -3  -5  103.99   24.90
  -5   4  -3   51.99   14.80
  -5   4  -3   69.59   13.50
   4  -3  -5   59.19   17.50
   4  -3  -5   81.09   11.70
  -3  -5   4   31.70   48.00
  -3  -5   4   57.39   14.60
  -5   4  -3   68.69   18.60
  -3  -5   4   33.50   18.40
  -3  -5   4   62.79    7.80
  -4   3   5   53.79   31.50
  -4   3   5   66.79   24.20
   5  -4   3   36.20   17.00
   3   5  -4    9.90   22.90
   5  -4   3   37.60   20.30
   3   5  -4   41.40   18.10
   3   5  -4   32.50   23.50
   2  -7   1   88.59   12.40
  -7   1   2   71.19   33.20
   2  -7   1   -3.30   47.20
  -7   1   2   76.59   33.70
   2  -7   1   98.59   13.00
  -7   1   2   54.19   27.60
   1   2  -7  113.29   20.20
   1   2  -7   80.59   13.60
   1   2  -7   68.09   12.90
   1   2  -7   99.39   23.30
   2  -7   1  100.99   22.60
   2  -7   1   83.39   15.50
   1   2  -7   77.59   19.50
  -2   7  -1   46.50   10.70
  -1  -2   7   47.20   21.80
   7  -1  -2   25.90   15.50
   7  -1  -2   52.39   11.20
  -1  -2   7   45.40   19.10
  -1  -2   7   25.60   34.00
  -2   7  -1   69.09   17.50
  -2   7  -1   81.99   21.60
  -4   5  -5   74.59   18.40
   5  -5  -4   67.29   15.80
  -4   5  -5   41.60   18.90
   5  -5  -4   48.90   30.10
  -4   5  -5   71.89   24.30
  -5  -4   5   86.29   36.50
   5  -5  -4   64.79   12.90
  -4   5  -5   80.99   17.50
   5  -5  -4   44.90   16.70
  -5  -4   5   95.99   18.60
  -5   5   4   99.29   39.40
   5   4  -5   67.79   13.70
   4  -5   5   74.09   22.30
   4  -5   5   72.69   18.40
   4  -5   5   87.79   23.60
   5   4  -5   81.29   25.40
   5   4  -5   49.10   19.70
  -5   5   4   49.30   19.70
   5   4  -5   82.79   19.80
   0  -7   3   88.89   15.40
   3   0  -7   64.59   18.40
   0  -7   3   49.30   22.80
  -7   3   0   96.99   13.20
  -7   3   0  103.49   17.00
   0  -7   3   66.29   17.10
   0  -7   3   67.89   12.20
  -7   3   0   85.39   15.80
  -7   3   0   76.89   28.30
  -7   3   0   76.59   14.30
   3   0  -7   54.89   11.30
  -7   3   0   78.49   34.70
  -3   0   7    0.60   37.80
   0   7  -3   69.09   34.00
  -3   0   7   69.69   18.10
  -2   4  -6  407.66   30.40
  -6  -2   4  385.46   24.70
  -6  -2   4  326.17   25.90
   4  -6  -2  355.26   19.50
  -2   4  -6  350.56   30.80
  -2   4  -6  408.96   29.10
  -2   4  -6  389.26   23.70
  -2   4  -6  326.57   26.10
  -6  -2   4  292.47   40.60
  -4   6   2  342.67   34.40
  -4   6   2  278.17   45.10
   2  -4   6  338.47   26.20
  -4   6   2  347.07   24.70
   6   2  -4  347.67   19.10
   6   2  -4  370.46   31.50
   2  -4   6  320.67   37.80
  -6   4  -2  350.16   22.50
  -2  -6   4  322.87   32.10
  -2  -6   4  353.56   25.90
   4  -2  -6  363.36   22.70
  -6   4  -2  318.57   31.50
   4  -2  -6  350.86   29.10
  -6   4  -2  344.87   37.70
  -6   4  -2  334.67   22.80
   4  -2  -6  342.17   21.20
  -6   4  -2  353.56   23.60
  -2  -6   4  369.16   19.00
   4  -2  -6  325.07   33.40
  -2  -6   4  353.06   35.90
  -6   4  -2  317.07   23.80
   4  -2  -6  364.56   25.60
   2   6  -4  348.87   20.20
  -4   2   6  339.57   28.20
   2   6  -4  352.16   24.90
   2   6  -4  361.86   31.20
   6  -4   2  388.86   21.80
  -4   2   6  359.36   44.00
   6  -4   2  332.47   26.40
   3  -7   0   65.59   47.10
   3  -7   0   75.29   22.80
  -7   0   3   62.59   15.10
   0   3  -7   25.80   19.00
   0   3  -7   54.19   13.80
   3  -7   0   55.09    9.90
   3  -7   0   38.80   11.40
   0   3  -7   59.99   24.20
   7   0  -3   73.19   16.90
  -3   7   0   43.10   18.00
  -3   7   0   58.89   41.30
  -3   7   0   54.39   22.20
  -3   7   0   62.19   13.10
   0  -3   7   65.59   21.40
   0  -3   7   52.29   43.10
  -5   5  -4   66.69   18.00
   5  -4  -5    4.40   30.60
  -4  -5   5  124.39   35.90
  -5   5  -4   63.59   15.80
  -5   5  -4  101.19   20.10
  -4  -5   5   59.49   18.40
   5  -4  -5   79.59   16.50
  -5   5  -4   51.49   16.60
  -4  -5   5   53.49   15.20
   5  -4  -5   80.79   13.20
   4   5  -5   42.20   25.10
   4   5  -5   76.09   27.30
   4   5  -5   84.09   20.40
  -5   4   5   66.69   21.90
  -5   4   5  111.19   19.10
   5  -5   4   87.39   18.70
   2   2  -8  133.79   23.00
   2   2  -8  166.78   17.90
  -8   2   2  157.98   17.40
   2  -8   2  180.78   17.40
   2  -8   2  146.49   22.90
  -2   8  -2  235.68   49.20
  -2   8  -2  132.29   22.70
   8  -2  -2  142.59   15.10
  -2  -2   8  186.28   31.80
  -8   3   1  218.58   20.80
  -8   3   1  228.38   22.50
   3   1  -8  220.18   19.80
  -8   3   1  245.18   22.40
  -8   3   1  199.88   23.10
   1  -8   3  232.78   21.50
   1  -8   3  204.68   21.50
   8  -3  -1  222.98   19.30
  -3  -1   8  253.47   27.20
  -1   8  -3  195.88   26.80
  -1   8  -3  200.28   18.70
  -3  -1   8  207.78   37.20
   5  -6  -3  108.39   35.00
  -3   5  -6   60.29   20.70
   5  -6  -3   21.70   13.40
   5  -6  -3   34.10   15.50
  -6  -3   5   46.60   15.50
  -6  -3   5  164.08   75.39
  -3   5  -6   37.30   25.70
  -3   5  -6   65.29   16.60
   3  -5   6   -6.90   22.90
   3  -5   6   18.90   24.60
   6   3  -5   -0.90   23.30
   3  -5   6   18.80   18.10
  -5   6   3   29.90   19.10
  -7   4  -1  121.29   41.00
   4  -1  -7   89.89   13.30
  -7   4  -1   70.49   13.80
  -7   4  -1   87.59   19.40
  -7   4  -1   71.89   29.70
  -1  -7   4   80.09   13.00
   4  -1  -7   73.09   19.50
  -7   4  -1   66.49   16.60
   1   7  -4   81.89   24.80
   7  -4   1   55.69   13.40
  -4   1   7   99.59   38.10
   1   7  -4   38.20   16.80
   1   7  -4   50.49   15.60
   1   7  -4   72.19   39.60
   7  -4   1   48.30   19.60
  -1   4  -7   19.30   21.40
   4  -7  -1  -13.80   45.60
  -7  -1   4   36.60   17.30
  -7  -1   4   10.30   25.60
  -1   4  -7   18.50   21.80
  -7  -1   4   -2.60   45.70
  -4   7   1   23.60   16.90
   7   1  -4   38.50   11.00
   7   1  -4   72.19   21.30
   1  -4   7  119.79   44.50
   1  -4   7   71.59   27.30
   5  -3  -6   18.00   17.30
   5  -3  -6   55.29   13.60
  -6   5  -3   54.49   17.20
  -6   5  -3   33.80   18.90
  -3  -6   5   91.59   38.50
   5  -3  -6   42.00   23.40
  -3  -6   5   44.30   18.40
  -6   5  -3   60.59   16.20
   6  -5   3  -27.30   20.20
  -5   3   6   73.29   39.70
   3   6  -5    7.70   39.30
   3   6  -5  -32.50   29.20
   6  -5   3    4.10   13.10
   3   6  -5    0.00   31.00
  -8   1   3  183.68   17.20
   3  -8   1  179.18   22.50
  -8   1   3  235.08   25.50
   1   3  -8  170.08   26.60
   1   3  -8  208.58   19.70
  -1  -3   8  250.47   28.40
   8  -1  -3  209.78   20.10
  -3   8  -1  223.68   20.60
  -1  -3   8  213.08   31.90
  -3   8  -1  202.68   24.90
  -3   8  -1  248.98   59.89
   6  -5  -5  238.48   25.70
   6  -5  -5  212.48   20.50
  -5   6  -5  261.97   26.60
  -5  -5   6  211.88   27.70
  -5   6  -5  294.57   29.40
  -5   6  -5  253.67   27.90
  -5  -5   6  230.18   27.10
   5   5  -6  228.08   30.30
   5   5  -6  320.97   37.50
   5  -6   5  283.47   33.20
   5   5  -6  264.77   30.90
   5  -6   5  238.58   27.50
   2  -9   3   18.20   16.30
   3   2  -9   25.90   18.90
  -9   3   2    0.60   22.80
  -9   3   2   -6.00   18.30
   3   2  -9   56.59   21.00
   3   2  -9   69.49   26.00
   9  -3  -2   23.30   15.90
  -3  -2   9   88.99   36.10
  -2   9  -3    6.10   19.80
  -6  -4   6  103.19   22.30
  -4   6  -6   85.69   32.40
  -4   6  -6   62.39   19.10
   6  -6  -4  112.19   48.50
   6  -6  -4   83.99   21.10
   6  -6  -4   63.89   16.90
  -4   6  -6   55.79   50.19
   6  -6  -4  109.69   20.30
  -4   6  -6   74.39   22.60
   6  -6  -4   91.49   18.80
   6   4  -6  109.59   25.50
   6   4  -6   99.79   23.10
   4  -6   6  108.19   29.50
   6   4  -6   74.19   18.50
  -6   6   4   19.90   57.69
   6   4  -6   41.40   29.90
  -6   6   4   78.49   25.00
   4   0  -8   21.50   16.30
   0  -8   4  -18.50   20.40
   0  -8   4   10.20   13.00
  -8   4   0   44.30   22.20
  -8   4   0   11.10   14.00
   4   0  -8  -16.00   18.90
   0   8  -4   19.70   14.70
   0   8  -4    8.50   18.90
   8  -4   0   37.80   14.80
   0   8  -4   32.50   45.90
   5  -7  -2   53.99   41.20
   5  -7  -2   31.30   15.50
  -7  -2   5   16.00   63.49
   5  -7  -2   11.60   10.70
  -2   5  -7   23.50   17.40
  -7  -2   5   26.20   21.80
   5  -7  -2   19.00   18.00
  -2   5  -7  -21.90   31.40
  -5   7   2   44.90   57.89
   2  -5   7   29.10   26.80
   7   2  -5   25.20   23.40
   7   2  -5   26.00   13.90
  -5   7   2   51.69   23.20
  -5   7   2   17.00   23.10
   2  -5   7   19.50   19.20
   2  -5   7    7.90   27.40
  -7   5  -2    7.10   13.30
  -2  -7   5    7.30   17.10
   5  -2  -7   41.90   20.90
  -7   5  -2    1.90   18.20
  -2  -7   5   17.90   11.60
   5  -2  -7   17.20   14.50
  -2  -7   5   34.40   19.40
  -7   5  -2    5.70   42.50
  -7   5  -2    5.60   18.50
  -2  -7   5    3.50   37.40
  -5   2   7   62.89   28.40
   2   7  -5   51.29   15.70
   7  -5   2   20.00   20.50
   2   7  -5   41.20   26.20
   0   4  -8   26.60   20.10
   4  -8   0   20.40   68.39
   4  -8   0   14.40   15.90
  -8   0   4   13.70   19.70
   4  -8   0    7.70   19.90
  -8   0   4   39.20   43.80
  -8   0   4   35.60   18.40
   0   4  -8   15.70   17.10
   0  -4   8   20.20   26.10
   8   0  -4   -4.80   13.80
   0  -4   8   38.50   28.30
   8   0  -4    8.30   20.90
  -4   8   0   47.60   61.19
  -4  -6   6  130.09   23.30
  -6   6  -4  101.29   21.10
  -4  -6   6    8.70   53.09
   6  -4  -6   90.69   26.90
   6  -4  -6  102.09   25.10
   6  -4  -6   90.99   20.50
  -6   6  -4   97.89   20.40
  -6   6  -4   93.09   29.70
   6  -6   4   95.19   18.50
  -6   4   6  174.38   51.49
  -6   4   6  134.69   39.50
   6  -6   4  107.79   25.20
  -9   2   3   38.40   18.50
   2   3  -9   91.09   21.00
  -9   2   3   51.39   23.00
   2   3  -9   21.40   26.00
   2   3  -9   55.79   16.80
  -3   9  -2    9.50   20.00
  -3   9  -2   31.00   55.59
  -2  -3   9   18.70   34.40
   7  -6  -5  134.39   22.80
  -6  -5   7  132.99   33.70
  -5   7  -6  194.18   45.90
  -6  -5   7  135.39   28.80
   7  -6  -5  160.58   21.10
  -5   7  -6  114.59   28.30
   6   5  -7   80.59   34.50
  -7   6   5  148.49   72.19
   6   5  -7  143.59   37.10
   5  -7   6  148.09   28.00
  -7   6   5  167.38   33.30
  -9   4   1  171.78   49.40
   4   1  -9  152.28   21.30
   1  -9   4  165.38   29.50
   1  -9   4  159.28   22.90
   4   1  -9  148.49   28.50
  -4  -1   9   88.09   36.70
  -1   9  -4  120.89   29.40
  -1   9  -4  124.39   24.20
  -1   9  -4  121.49   26.40
   9  -4  -1  168.08   18.90
  -1   9  -4  175.18   60.09
   6  -7  -3  -22.80   21.40
   6  -7  -3    8.60   18.10
   6  -7  -3   18.80   49.99
  -3   6  -7    5.50   18.20
  -7  -3   6   17.70   21.20
  -3   6  -7   36.50   35.00
   7   3  -6  126.29   29.20
   7   3  -6   81.59   16.80
  -6   7   3   77.79   57.19
  -8   5  -1   41.10   23.70
  -8   5  -1  106.79   25.60
   5  -1  -8   94.09   23.30
  -1  -8   5   68.09   19.90
  -1  -8   5   63.39   24.00
   5  -1  -8  104.99   18.90
  -1  -8   5   86.39   14.60
  -8   5  -1   44.80   55.79
   1   8  -5  118.19   24.40
   8  -5   1   98.39   27.40
   8  -5   1   91.19   17.90
   1   8  -5  100.59   20.10
   1   8  -5   75.59   52.99
  -5   1   8  100.29   48.50
  -1   5  -8   78.39   19.80
  -8  -1   5  106.29   25.00
   5  -8  -1  109.79   23.20
   5  -8  -1   58.99   18.50
  -1   5  -8   95.39   30.80
  -8  -1   5   65.79   21.30
   1  -5   8   49.90   62.59
  -5   8   1   93.99   25.80
   1  -5   8  112.69   36.50
   8   1  -5   96.69   15.60
  -5   8   1  174.08   63.29
   8   1  -5  111.49   25.20
  -3  -7   6   40.20   22.90
  -7   6  -3   42.50   44.70
   6  -3  -7   14.30   21.70
  -3  -7   6  101.99   54.09
  -3  -7   6   34.30   23.50
  -7   6  -3   57.59   22.00
   6  -3  -7   30.10   17.10
  -6   3   7   68.59   52.49
  -6   3   7   18.30   39.70
   3   7  -6   28.60   37.80
   7  -6   3   -0.20   24.80
   3   7  -6   13.50   39.80
   7  -6   3   22.70   16.60
   1   4  -9  120.49   29.30
   4  -9   1  156.98   21.30
  -9   1   4   79.49   50.69
   4  -9   1  129.79   21.30
  -9   1   4  119.69   21.60
  -1  -4   9   97.79   35.60
  -4   9  -1  171.58   28.60
   9  -1  -4  158.48   26.30
  -5  -6   7  124.49   35.00
   7  -5  -6  114.39   20.10
   7  -5  -6  136.49   21.80
  -6   7  -5   90.79   52.39
   7  -5  -6  105.49   26.30
  -6   7  -5   85.79   26.60
  -6   7  -5   55.99   34.10
  -5  -6   7   76.39   27.20
   5   6  -7  111.89   35.20
   6  -7   5  108.29   29.10
  -7   5   6  172.38   30.00
   5   6  -7  120.29   39.10
   7  -7  -4   74.29   22.80
  -4   7  -7   40.20   44.40
  -4   7  -7   64.89   26.70
  -4   7  -7   34.10   23.90
   7  -7  -4   32.80   22.20
   7   4  -7   35.40   36.80
  -7   7   4   55.39   75.29
  -7   7   4   31.00   30.70
   4  -7   7   33.00   25.80
   7   4  -7  -10.60   24.90
   0  -9   5  120.79   25.20
   5   0  -9  159.08   29.70
  -9   5   0  121.39   40.90
   5   0  -9  133.59   20.00
  -9   5   0   89.49   30.20
   9  -5   0   89.89   20.10
   0   9  -5   63.19   25.40
   0   9  -5   27.10   23.80
   0   9  -5   73.79   28.10
   0   9  -5  132.39   54.99
  -2   6  -8  260.97   31.60
   6  -8  -2  227.08   29.80
  -8  -2   6  270.77   30.60
  -2   6  -8  226.78   39.30
  -2   6  -8  305.07   30.00
   6  -8  -2  211.78   27.10
   6  -8  -2  297.37   29.30
   2  -6   8  226.68   32.70
  -6   8   2  345.17   71.19
  -6   8   2  329.17   34.60
   8   2  -6  280.47   28.80
  -2  -8   6  185.78   19.30
  -8   6  -2  309.67   86.69
  -2  -8   6  170.58   27.50
  -2  -8   6  126.19   27.60
   8  -6   2  297.17   28.70
   2   8  -6  224.18   50.79
   2   8  -6  225.38   31.20
   2   8  -6  250.97   47.20
   2   8  -6  301.47   27.00
   8  -6   2  290.07   33.90
  -9   0   5   64.49   25.30
   0   5  -9   72.19   32.80
   0   5  -9   66.69   21.70
  -9   0   5   38.10   29.20
  -5   9   0   41.20   72.69
   9   0  -5   78.69   26.30
   9   0  -5   37.20   17.50
   0  -5   9   33.30   40.40
  -4  -7   7   92.29   32.60
   7  -4  -7   86.59   23.90
  -4  -7   7   57.79   29.60
  -7   7  -4  101.39   27.20
   7  -7   4   -9.60   20.40
   7  -7   4   27.30   30.20
   4   7  -7   28.80   42.70
   4   7  -7   78.49   42.70
  -2  -2  -1   15.20   11.10
  -2  -2  -1   16.50    7.00
  -2  -1  -2    9.60    5.60
  -1  -2  -2    9.70   22.30
  -2  -1  -2   15.40   20.60
  -2  -2  -1    7.60    4.70
  -2  -2  -1  -13.70   17.60
  -2  -1  -2   -5.90    8.70
  -2  -1  -2    4.20    7.60
  -1  -2  -2   -0.30    7.50
   2   2   1   -4.60   15.60
   2   2   1   27.60   13.20
   2   1   2    2.00    7.20
   1   2   2   -4.20   15.70
   1   2   2   12.20   19.40
   2   1   2    4.20   14.90
   1   2   2   12.80   11.80
   1   2   2    8.30    8.70
   2   2   1   -2.40   15.60
  -3  -1  -1  578.74   22.30
  -3  -1  -1  571.24   24.30
  -1  -3  -1  623.44   26.00
  -3  -1  -1  561.54   28.70
  -3  -1  -1  574.44   37.60
   1   3   1  690.23   27.50
   1   3   1  684.73   30.40
   1   3   1  721.13   40.00
   1   3   1  696.23   40.90
  -3  -2   0  314.27   34.80
  -2   0  -3  242.98   15.70
  -3  -2   0  262.17   14.70
   0  -3  -2  276.07   13.90
   0  -3  -2  264.97   16.60
  -2   0  -3  301.77   28.60
  -3  -2   0  250.77   19.20
  -3  -2   0  256.87   28.00
   2   0   3  236.58   16.40
   0   3   2  273.67   18.20
   3   2   0  229.38   20.60
   2   0   3  218.88   16.50
   3   2   0  260.27   24.10
   0   3   2  273.47   14.90
   0   3   2  314.77   32.30
   0   3   2  247.48   27.40
   2   0   3  243.98   28.30
   0  -2  -3  251.87   14.60
  -3   0  -2  271.77   19.20
   0  -2  -3  323.97   31.10
  -2  -3   0  334.07   32.70
  -3   0  -2  281.17   14.90
  -3   0  -2  245.18   27.70
  -2  -3   0  257.77   18.30
  -3   0  -2  296.27   13.00
  -2  -3   0  319.37   35.40
   0  -2  -3  270.87   17.00
  -2  -3   0  261.47   15.60
   0   2   3  273.17   28.10
   2   3   0  247.48   25.50
   0   2   3  276.87   19.20
   0   2   3  315.87   30.40
   2   3   0  260.27   27.90
   2   3   0  239.18   14.50
   3   0   2  310.47   28.20
   0  -1  -4  105.19   12.50
  -4   0  -1   65.69   18.20
   0  -1  -4   88.29   19.70
  -4   0  -1   98.29    8.70
  -4   0  -1   77.89   13.50
  -4   0  -1   83.29   23.50
   0  -1  -4   96.99   11.10
  -4   0  -1   97.79   11.00
  -1  -4   0  105.49   12.80
   1   4   0  109.19    9.20
   0   1   4  110.19   11.50
   1   4   0  131.69   26.70
   0   1   4  118.79   12.00
   1   4   0  129.29   13.20
   4   0   1  133.69   14.00
   4   0   1   99.99   19.80
   0   1   4   96.19   23.90
   0  -4  -1  111.69   12.50
  -1   0  -4  123.99   13.30
  -4  -1   0  161.88   29.10
   0  -4  -1  126.39   32.50
   0  -4  -1  106.19   11.30
  -4  -1   0  129.59   11.50
   0  -4  -1  109.99   12.70
  -4  -1   0  134.79   14.50
  -1   0  -4  117.39   19.50
   1   0   4  139.49   21.40
   0   4   1  122.09   28.10
   4   1   0  139.29   16.60
   0   4   1  135.39   15.60
   1   0   4  119.79   12.50
   4   1   0  155.88   20.90
   1   0   4  129.39   16.60
   1   0   4  122.29   13.20
  -3  -3   1   40.10   25.20
   1  -3  -3   22.10    9.70
  -3   1  -3   22.70   12.60
   1  -3  -3   18.90    6.50
   1  -3  -3   46.10   25.60
  -3  -3   1    9.60   11.20
  -3  -3   1   15.30    9.50
  -3  -3   1   46.60   33.50
  -3   1  -3    1.40    9.20
  -3   1  -3    9.20    7.30
   3  -1   3   37.50   18.60
   3   3  -1    5.50   18.90
  -1   3   3    6.50    8.50
   3   3  -1    8.30    9.50
   3  -1   3   12.20   10.40
  -1   3   3   22.20   24.90
   3   3  -1  -18.80   16.50
   3  -1   3   13.10   11.70
  -4  -2   1  233.08   17.70
   1  -4  -2  238.98   11.60
   1  -4  -2  217.78   34.50
  -4  -2   1  255.67   15.30
  -4  -2   1  209.48   20.70
   1  -4  -2  236.38   16.90
  -4  -2   1  258.27   33.80
  -2   1  -4  286.57   17.30
  -4  -2   1  285.07   34.00
  -1   4   2  301.77   34.90
   2  -1   4  314.77   31.20
  -1   4   2  258.37   29.10
   4   2  -1  255.37   28.30
  -2  -4   1  255.67   20.10
   1  -2  -4  278.37   28.20
  -4   1  -2  222.88   17.20
  -4   1  -2  216.88   13.90
  -2  -4   1  261.97   17.20
  -2  -4   1  274.97   18.50
  -2  -4   1  259.07   31.80
  -4   1  -2  221.48   19.50
  -4   1  -2  229.28   22.30
  -1   2   4  289.37   15.70
   2   4  -1  251.07   29.30
   2   4  -1  290.07   17.10
  -1   2   4  324.97   32.60
  -1   2   4  289.27   23.30
   2   4  -1  237.18   25.90
  -1   2   4  290.07   18.30
   2   4  -1  266.17   18.70
  -5   0   0 1493.85   62.29
   0  -5   0 1565.24   59.69
   0  -5   0 1466.45   58.89
  -5   0   0 1474.25   55.69
  -5   0   0 1452.95   56.99
   0  -5   0 1506.45   78.89
   0  -5   0 1546.65   59.39
   0   0   5 1708.43   61.29
   0   5   0 1628.74   77.49
   0   5   0 1595.04   62.19
   0   5   0 1609.24   63.29
   0   5   0 1547.75   69.99
   0   5   0 1554.74   59.59
   2  -4  -3 1124.99   47.20
  -4  -3   2 1201.68   66.59
  -4  -3   2 1153.68   48.20
  -4  -3   2 1167.68   48.70
  -2   4   3 1236.58   52.29
   4   3  -2 1252.87   55.99
   4   3  -2 1258.27   59.69
   1  -1  -5   77.49   20.20
   1  -1  -5   54.19   15.90
   1  -1  -5   70.49   10.10
  -1  -5   1   88.69   12.60
  -5   1  -1  114.59   32.20
  -5   1  -1   88.89   10.10
  -1  -5   1   98.69   40.70
  -5   1  -1   82.69   11.80
  -1  -5   1  101.29   15.40
   1  -1  -5   87.49   13.00
  -1  -5   1   79.09   13.10
  -1   1   5   89.89   20.80
  -1   1   5  105.39   12.60
   1   5  -1   88.29   14.60
   1   5  -1  125.49   29.10
   5  -1   1  119.89   23.20
   1   5  -1   89.99   12.40
  -1   1   5   73.99   25.70
   5  -1   1  112.09   13.80
   1   5  -1   80.59   18.70
  -5  -1   1   87.79   17.70
  -5  -1   1   91.09   13.10
  -1   1  -5   97.09   18.60
  -5  -1   1   97.99   14.00
  -5  -1   1   81.79   10.80
   1  -5  -1   69.79   13.90
  -1   1  -5   97.39   11.50
   1  -5  -1   93.59   36.10
  -5  -1   1   72.09   31.10
   5   1  -1  103.89    9.30
   1  -1   5   71.29   11.70
   5   1  -1  108.09   17.40
  -1   5   1  108.69   13.30
  -1   5   1  100.39   31.90
   1  -1   5  113.39   21.80
   1  -1   5   84.19   21.80
  -1   5   1   79.49   11.20
  -1   5   1   82.79   21.00
   1  -1   5   67.19   13.70
   2  -3  -4 1149.69   42.30
  -3  -4   2  998.90   68.49
  -3  -4   2 1040.90   45.10
  -2   3   4 1076.29   47.50
  -2   3   4 1085.99   61.49
   3   4  -2 1009.40   42.80
   3   4  -2 1055.79   53.09
  -2   3   4 1100.49   43.60
   3   4  -2 1046.60   54.09
   1   0  -6   86.59   16.50
  -6   1   0  110.59   25.30
   0  -6   1  121.09   14.80
   0  -6   1  131.59   20.00
  -6   1   0  112.89   11.50
  -6   1   0  114.89   15.90
  -6   1   0  176.58   38.10
   0  -6   1   80.29   46.40
  -6   1   0  140.99   13.80
  -6   1   0  126.59   14.90
   1   0  -6  105.99   24.20
   1   0  -6  131.59   13.90
   0   6  -1  102.19   34.10
  -1   0   6  107.19   30.20
  -1   0   6   76.39   12.70
  -1   0   6   80.59   23.70
   0   6  -1  102.29   21.00
  -1   0   6   81.99   11.30
   6  -1   0  107.59   15.60
  -1   0   6   95.99   14.70
  -2   2  -5    8.30   15.90
   2  -5  -2   -8.60   34.10
  -2   2  -5   -1.00   12.80
  -5  -2   2   13.90   11.20
   2  -5  -2   10.20   10.70
   2  -5  -2    6.40    7.40
  -5  -2   2   23.70   31.30
  -5  -2   2  -43.80   29.30
  -5  -2   2   31.30   13.70
  -5  -2   2   12.40   10.60
  -2   2  -5   12.00   12.70
  -2   2  -5   21.00   18.40
   2  -2   5   12.90   11.80
  -2   5   2   39.20   16.70
   2  -2   5   17.50   20.90
  -2   5   2   47.80   32.10
   2  -2   5   23.30   13.70
  -2   5   2   35.70   13.70
   5   2  -2   40.90   17.10
  -2   5   2   20.40   10.20
   5   2  -2   23.20    7.40
   2  -2  -5    6.40    8.20
  -5   2  -2   12.40   19.70
  -2  -5   2   -9.70   17.30
  -5   2  -2   21.10   18.30
  -5   2  -2   31.00    9.90
   2  -2  -5   30.60   13.90
   2  -2  -5   52.59   21.90
  -5   2  -2   24.00   10.70
  -2  -5   2   12.00   12.30
  -2  -5   2   86.89   44.40
   2  -2  -5   16.00   15.00
  -2  -5   2   22.50   26.00
  -5   2  -2   20.50    9.30
   5  -2   2   29.50   19.50
  -2   2   5   -6.30   19.10
   2   5  -2   18.50   18.40
   2   5  -2   18.10   12.40
  -2   2   5   10.20   26.60
   2   5  -2   62.09   27.90
   5  -2   2    3.40   12.80
  -6   0   1  119.39   16.80
  -6   0   1  123.99   30.80
   1  -6   0  123.19   15.20
  -6   0   1   98.99   11.30
   1  -6   0   90.29   14.90
   0   1  -6   99.19   17.20
   1  -6   0  122.69   18.50
   0   1  -6   79.89   18.00
   6   0  -1   97.99    9.70
   0  -1   6  101.09   27.40
  -1   6   0  139.99   38.00
  -1   6   0   94.49   12.60
  -1   6   0   85.09   17.70
   0  -1   6  120.39   13.60
   0  -1   6  123.79   30.20
   0  -1   6   99.59   17.20
  -1   6   0   92.79   23.70
  -4  -4   3   50.19   47.40
  -4  -4   3   62.79   15.50
  -4   3  -4   63.79   12.40
  -4   3  -4   66.59   16.50
  -4  -4   3   86.09   15.10
   3  -4  -4   71.59   10.40
   3  -4  -4   40.20   13.70
  -4   3  -4   55.99   12.90
   3  -4  -4   58.19   16.00
   3  -4  -4   59.09   29.30
  -4  -4   3  102.29   36.00
   4   4  -3   52.09   22.00
   4   4  -3   62.99   19.60
  -3   4   4   75.89   15.70
   4  -3   4   29.60   19.70
  -3   4   4   33.20   34.60
  -3   3  -5  621.34   34.50
  -3   3  -5  619.74   26.90
  -5  -3   3  548.75   29.70
   3  -5  -3  592.04   30.50
  -3   3  -5  599.94   33.60
  -3   3  -5  603.64   29.60
   3  -5  -3  550.14   25.20
  -3   5   3  495.85   27.30
  -3   5   3  578.54   53.09
   3  -3   5  543.95   36.00
  -3   5   3  568.64   35.00
  -1  -6   2  689.43   33.90
  -6   2  -1  685.43   31.60
  -6   2  -1  597.84   58.19
  -6   2  -1  666.43   42.00
   1   6  -2  798.82   38.20
   1   6  -2  809.42   56.59
  -2   1   6  844.62   46.90
  -2   1   6  838.82   37.60
   1   6  -2  741.53   38.40
  -2   1   6  853.21   33.20
  -6  -1   2  739.03   35.00
   2  -6  -1  681.53   33.70
   2  -6  -1  678.13   63.09
  -6  -1   2  655.23   56.09
   2  -6  -1  737.13   34.80
  -2   6   1  750.22   32.70
  -2   6   1  686.53   35.90
  -2   6   1  686.83   38.00
   6   1  -2  720.03   29.70
  -3  -5   3  628.84   64.89
  -5   3  -3  513.75   29.00
  -3  -5   3  519.45   32.80
  -3  -5   3  569.04   30.60
  -5   3  -3  485.05   47.90
   3  -3  -5  575.44   40.70
   3  -3  -5  591.04   31.70
  -3  -5   3  479.75   49.40
  -3  -5   3  513.45   29.00
  -5   3  -3  488.75   25.40
  -5   3  -3  469.15   33.40
  -5   3  -3  515.35   27.10
  -3   3   5  556.44   49.50
   3   5  -3  608.84   46.20
   3   5  -3  521.95   41.40
   5  -3   3  549.25   33.20
   3   5  -3  576.34   30.50
  -3   3   5  625.94   30.60
  -7   1   1  251.17   22.50
   1  -7   1  243.98   19.60
  -7   1   1  209.98   21.30
   1   1  -7  232.08   25.60
   1  -7   1  255.07   28.60
   1  -7   1  234.48   23.60
  -7   1   1  210.68   20.60
  -1   7  -1  266.67   25.20
  -1  -1   7  276.47   25.50
  -1   7  -1  341.47   48.30
   7  -1  -1  218.48   24.70
  -1   7  -1  281.27   32.30
  -1   7  -1  235.08   15.00
  -1  -1   7  286.27   37.70
   7  -1  -1  226.98   16.50
  -5  -4   4  122.49   26.20
  -5  -4   4  110.59   43.10
  -5  -4   4   74.39   55.69
  -5  -4   4   58.19   19.90
  -4   4  -5   66.09   20.90
  -4   4  -5   68.79   14.90
  -4   4  -5  101.79   21.60
   4  -5  -4   70.99   19.00
   4  -5  -4   77.39   12.20
  -5  -4   4   77.09   18.50
   4  -5  -4   88.29   17.20
  -4   5   4   69.79   19.10
  -4   5   4   44.90   46.10
   4  -4   5   58.29   23.10
   5   4  -4   74.89   16.90
   4  -4   5   62.89   18.40
   5   4  -4   81.69   19.10
   5   4  -4   86.99   10.90
  -7   2   0  312.87   49.50
   0  -7   2  289.67   24.00
  -7   2   0  341.07   20.70
  -7   2   0  277.07   24.10
   2   0  -7  357.86   27.40
   2   0  -7  275.07   20.30
  -7   2   0  362.36   24.00
   0  -7   2  340.77   26.00
  -7   2   0  351.46   23.50
  -2   0   7  314.67   43.20
   0   7  -2  273.07   27.90
  -2   0   7  334.47   21.20
   0   7  -2  315.67   47.60
  -2   0   7  293.87   38.80
  -2   0   7  325.47   25.80
  -6  -2   3   -3.10   42.20
  -6  -2   3   72.09   14.60
  -2   3  -6   70.09   16.70
  -2   3  -6   70.49   15.00
   3  -6  -2   97.99   17.00
  -2   3  -6   60.39   19.30
   3  -6  -2  164.48   46.30
  -2   3  -6  117.69   22.60
  -2   3  -6   46.50   20.00
  -3   6   2  113.69   16.30
   6   2  -3  139.79   23.10
   2  -3   6   88.89   17.70
   6   2  -3  125.49   12.20
  -3   6   2  106.69   18.30
   2  -3   6   93.59   27.10
   3  -2  -6   95.49   14.70
  -6   3  -2  121.29   14.00
  -2  -6   3   68.09   24.90
   3  -2  -6  105.99   14.10
  -6   3  -2  157.28   26.30
  -2  -6   3   98.69   32.60
  -2  -6   3  109.99   16.10
  -6   3  -2  117.89   18.50
  -2  -6   3   99.69   17.00
   3  -2  -6  107.79   23.30
  -6   3  -2  127.19   16.00
   6  -3   2  116.49   19.70
   2   6  -3  138.29   18.20
   6  -3   2  123.99   27.30
  -3   2   6  174.98   36.50
   2   6  -3  161.68   35.50
   2   6  -3  104.29   19.40
   0   2  -7  301.07   24.30
   0   2  -7  266.67   27.00
   2  -7   0  294.67   21.50
   2  -7   0  331.07   32.00
  -7   0   2  316.87   21.10
  -7   0   2  340.57   25.50
   0   2  -7  292.67   22.00
   2  -7   0  276.57   25.70
   0  -2   7  287.47   25.30
  -2   7   0  339.77   20.30
  -2   7   0  355.76   35.10
   0  -2   7  301.47   24.10
   0  -2   7  401.66   43.00
   0  -2   7  363.76   48.70
  -2   7   0  298.37   27.20
   4  -4  -5   94.59   13.80
  -4  -5   4  116.19   42.60
  -4  -5   4   69.09   17.30
  -5   4  -4   82.69   15.70
  -4  -5   4  106.19   20.00
  -5   4  -4  114.29   16.80
   4  -4  -5   59.29   16.70
  -4  -5   4  110.39   27.30
  -4   4   5  100.69   18.00
   4   5  -4   76.99   24.60
   4   5  -4   89.79   10.90
   5  -4   4   93.39   27.70
   4   5  -4  104.29   29.20
   4   5  -4   90.29   18.70
  -4   4   5   63.19   38.20
  -8   2   1   11.00   13.80
   1  -8   2   42.30   20.70
   1  -8   2   48.30   16.70
   2   1  -8   21.40   19.70
  -8   2   1   42.60   16.50
   2   1  -8   17.80   15.80
  -8   2   1   11.50   18.10
  -2  -1   8   50.89   24.30
  -2  -1   8  101.89   41.50
  -1   8  -2   25.70   24.60
  -1   8  -2   35.90   46.50
   4  -6  -3   29.10   16.50
  -3   4  -6   14.60   21.90
  -6  -3   4   18.20   18.40
  -6  -3   4   66.89   58.79
  -6  -3   4   63.89   26.10
  -3   4  -6   41.90   24.20
   4  -6  -3   52.09   12.50
  -3   4  -6   33.40   14.80
  -3   4  -6   41.40   20.00
   6   3  -4   35.60   24.00
  -4   6   3   -5.90   18.80
   6   3  -4   16.80   10.90
   3  -4   6   17.90   20.80
  -7   3  -1   15.00   14.30
  -1  -7   3   38.40   15.40
   3  -1  -7   12.40   18.80
   3  -1  -7   24.10   13.70
  -7   3  -1   45.20   30.80
  -1  -7   3   10.60   12.10
  -7   3  -1   35.50   15.90
  -7   3  -1   39.10   20.70
  -1  -7   3    2.70   16.70
  -7   3  -1   -6.80   16.60
  -1  -7   3   14.80   25.70
  -7   3  -1  -36.40   47.00
   1   7  -3   29.50   17.80
  -3   1   7   70.89   37.50
   1   7  -3   48.10   41.80
  -3   1   7   49.80   12.60
   7  -3   1   25.60   19.70
  -7  -1   3  -11.90   21.90
  -7  -1   3   52.49   44.80
  -1   3  -7   -0.80   18.40
   3  -7  -1   22.30   17.60
   3  -7  -1    4.50   13.70
  -7  -1   3  -25.90   15.70
  -3   7   1   37.10   18.40
   1  -3   7   45.40   19.40
  -3   7   1   66.99   27.10
   1  -3   7   55.69   30.60
   1  -3   7    7.10   44.10
   1  -3   7   25.60   16.30
   1  -3   7  -18.20   29.60
  -3   7   1   81.39   47.90
   7   1  -3   38.00   22.30
   4  -3  -6   43.00   14.40
   4  -3  -6   49.70   18.10
  -6   4  -3   43.60   18.20
  -6   4  -3   40.00   37.90
  -6   4  -3   85.09   28.70
   4  -3  -6   39.00   25.50
  -3  -6   4   66.79   18.10
  -3  -6   4   50.79   39.90
  -6   4  -3   63.59   17.70
   3   6  -4  -44.00   29.30
  -4   3   6  -14.90   39.40
   3   6  -4    8.00   34.00
   2  -8   1   32.20   19.70
   2  -8   1   12.60   16.50
  -8   1   2  -12.60   17.50
   1   2  -8   23.80   20.10
  -8   1   2   48.70   15.30
  -2   8  -1   36.70   20.90
   8  -1  -2   -4.20   22.40
  -1  -2   8    1.80   24.10
  -1  -2   8   23.00   37.30
  -2   8  -1   34.30   27.70
   8  -1  -2   62.29   13.70
  -2   8  -1   29.20   50.59
  -2   8  -1   43.00   14.70
  -1  -2   8   70.49   72.29
  -5  -5   5   96.09   23.40
  -5   5  -5   97.79   27.70
  -5   5  -5   83.09   23.30
   5  -5  -5   67.69   14.90
   5   5  -5  129.29   16.90
   5   5  -5  128.79   32.90
  -5   5   5  164.68   25.70
   5  -5   5  120.79   25.00
  -5   5   5   90.39   53.79
   5   5  -5   89.69   27.40
   5  -5   5  157.68   33.90
  -4   5  -6  408.46   28.80
  -6  -4   5  323.47   33.60
  -4   5  -6  372.56   38.00
   5  -6  -4  331.77   32.90
  -6  -4   5  308.07   32.90
   5  -6  -4  345.57   23.90
  -4   5  -6  401.16   28.10
   6   4  -5  326.57   21.90
  -5   6   4  310.97   33.90
   4  -5   6  353.96   30.40
   6   4  -5  278.37   34.70
  -5   6   4  338.47   60.69
   0  -8   3  628.24   36.70
   3   0  -8  714.03   34.80
  -8   3   0  675.53   38.10
   3   0  -8  719.43   39.60
  -8   3   0  689.23   34.00
   0  -8   3  630.64   33.60
   0  -8   3  579.24   39.00
  -3   0   8  705.93   62.29
   0   8  -3  657.13   38.60
   0   8  -3  575.04   28.70
   4  -7  -2   17.70   19.50
   4  -7  -2   34.80   17.20
  -7  -2   4   -6.00   16.80
  -7  -2   4    9.30   54.59
  -2   4  -7   26.10   16.60
   4  -7  -2   19.50   11.30
   4  -7  -2   15.30   17.00
  -2   4  -7   12.20   25.90
   7   2  -4   46.40   24.50
  -4   7   2  107.89   50.69
   7   2  -4   39.40   12.90
   2  -4   7   53.49   33.30
   2  -4   7   75.99   24.20
   2  -4   7   65.79   17.80
  -4   7   2   25.70   19.80
   4  -2  -7   37.70   21.00
  -7   4  -2   62.29   36.10
  -7   4  -2   90.89   46.50
  -2  -7   4   13.80   18.30
  -2  -7   4   31.30   38.70
  -2  -7   4    8.40   12.60
   4  -2  -7   33.30   16.80
  -7   4  -2   21.90   16.70
   4  -2  -7   20.00   14.50
  -7   4  -2   25.30   16.90
   2   7  -4   14.00   14.10
   2   7  -4   39.80   18.20
   2   7  -4  -45.10   46.10
   3  -8   0  664.03   30.30
   3  -8   0  625.04   33.30
  -8   0   3  578.74   29.90
  -8   0   3  576.74   36.50
  -3   8   0  670.83   35.50
   0  -3   8  711.23   57.09
   8   0  -3  650.53   32.40
  -3   8   0  646.04   71.19
  -3   8   0  768.22   51.19
  -3   8   0  636.34   39.90
  -4  -6   5  470.15   61.39
  -6   5  -4  334.17   28.70
   5  -4  -6  374.06   30.60
  -4  -6   5  341.97   33.90
   5  -4  -6  408.96   25.00
  -6   5  -4  329.07   36.70
  -4  -6   5  398.76   31.40
   5  -4  -6  390.76   39.90
  -6   5  -4  320.27   33.30
  -5   4   6  417.96   59.59
  -5   4   6  360.06   40.70
   4   6  -5  367.36   42.80
  -5   4   6  414.46   32.50
   4   6  -5  407.76   45.40
   2  -9   2  688.93   38.00
   2  -9   2  719.33   36.20
  -9   2   2  614.34   40.40
   2  -9   2  682.23   43.10
   2   2  -9  752.12   46.80
   9  -2  -2  672.13   34.60
  -2  -2   9  774.82   74.59
  -2   9  -2  738.93   47.20
  -2   9  -2  796.52   85.39
   6  -6  -5  286.87   26.00
  -6  -5   6  280.97   30.30
  -5   6  -6  261.57   40.50
  -5   6  -6  319.17   30.90
   6  -6  -5  269.97   28.70
  -5   6  -6  313.97   32.50
  -6  -5   6  343.57   34.90
   5  -6   6  285.67   33.40
  -6   6   5  277.17   34.50
   6   5  -6  285.57   40.70
  -6   6   5  217.18   69.79
   5  -6   6  290.27   43.00
   6   5  -6  318.47   36.60
   6   5  -6  307.67   40.00
   3   1  -9  111.39   28.00
   3   1  -9   57.89   17.70
  -9   3   1   87.29   22.60
   1  -9   3   86.79   25.30
   1  -9   3   58.39   19.60
   1  -9   3   64.59   21.00
  -3  -1   9    9.80   50.49
  -3   5  -7  449.46   30.80
  -7  -3   5  490.95   34.20
  -3   5  -7  414.26   40.70
   5  -7  -3  487.75   26.80
  -3   5  -7  385.06   32.30
   5  -7  -3  464.25   32.70
   5  -7  -3  414.96   38.80
  -7  -3   5  429.96   36.00
  -5   7   3  513.55   69.09
  -5   7   3  517.75   40.30
   7   3  -5  567.74   45.50
   3  -5   7  413.76   43.60
   3  -5   7  413.66   44.10
  -8   4  -1   85.29   20.30
  -1  -8   4   55.39   19.60
  -1  -8   4   41.10   16.10
   1   8  -4   27.10   21.80
  -4   1   8  116.39   49.20
   1   8  -4   24.10   19.40
   1   8  -4   80.89   51.29
   1   8  -4   28.20   13.60
   4  -8  -1   15.80   16.90
  -1   4  -8   50.89   18.00
  -1   4  -8   28.20   30.10
   4  -8  -1   12.30   21.60
  -8  -1   4   55.79   22.80
  -8  -1   4   80.29   64.29
  -8  -1   4   12.10   22.60
  -4   8   1    0.40   59.19
  -4   8   1   37.80   21.80
   1  -4   8   -5.40   58.99
  -4   8   1   -5.30   33.50
   1  -4   8   -3.00   37.30
  -4   8   1   24.10   25.50
   5  -3  -7  420.86   32.30
  -3  -7   5  424.26   24.20
  -3  -7   5  507.45   56.99
   5  -3  -7  469.75   35.40
   3   7  -5  484.25   48.90
   1   3  -9  100.49   27.60
   1   3  -9   82.19   18.10
  -9   1   3   51.89   25.30
  -9   1   3   69.99   31.20
   3  -9   1   99.19   19.30
   3  -9   1   56.69   20.00
   3  -9   1   48.20   23.90
   9  -1  -3   61.99   25.70
  -3   9  -1   43.50   65.29
   9  -1  -3   66.69   23.70
  -1  -3   9  104.59   53.39
  -3   9  -1   57.39   25.00
  -3   9  -1   55.99   21.50
   6  -5  -6  250.67   24.00
  -5  -6   6  191.68   26.60
  -5  -6   6  212.28   30.30
  -6   5   6  345.47   34.30
   5   6  -6  322.27   27.60
  -6   5   6  284.57   65.39
  -4   6  -7  121.99   38.80
  -4   6  -7   94.79   26.40
  -7  -4   6   65.69   24.30
   6  -7  -4   75.69   26.40
   6  -7  -4  107.69   21.80
  -4   6  -7   95.09   22.30
  -7  -4   6   80.19   33.30
   7   4  -6  123.69   20.10
  -6   7   4  135.89   31.00
   7   4  -6  150.28   36.60
  -6   7   4  197.68   68.49
   4  -6   7   95.39   24.70
   4   0  -9   71.79   17.80
  -9   4   0   87.69   29.00
   0  -9   4   74.89   28.20
  -9   4   0  105.59   21.60
   0  -9   4   52.19   22.20
  -9   4   0   41.80   22.60
  -4   0   9   21.90   50.89
   0   9  -4   84.59   29.10
   0   9  -4   42.30   26.10
  -2   5  -8   29.90   35.30
  -2   5  -8    2.00   20.90
   5  -8  -2   48.70   19.00
   5  -8  -2   31.80   25.10
  -5   8   2  -35.80   62.89
   8   2  -5   21.30   17.00
  -5   8   2   67.59   25.70
   2  -5   8   15.60   21.80
   2  -5   8   50.79   39.60
  -2  -8   5  -41.20   21.00
   5  -2  -8  -18.30   25.60
  -2  -8   5    4.70   15.30
  -8   5  -2  -15.10   23.20
   5  -2  -8    8.50   20.70
  -2  -8   5  -18.10   26.90
  -8   5  -2   -1.30   18.20
  -5   2   8  -35.40   55.39
   2   8  -5   27.30   20.30
   8  -5   2   -3.20   26.50
  -9   0   4   85.29   23.40
   0   4  -9    2.10   29.70
   4  -9   0   31.10   19.60
   0   4  -9   57.19   20.30
   4  -9   0   40.30   26.10
   0  -4   9  162.48   55.59
   9   0  -4  143.69   29.90
  -4   9   0   63.19   29.40
  -4   9   0   59.69   39.00
   9   0  -4  110.49   22.00
   0  -4   9  141.49   28.60
   0  -4   9   87.09   44.80
  -4   9   0   78.09   71.69
  -7   6  -4  106.99   25.60
   6  -4  -7  114.49   22.60
   6  -4  -7   80.49   26.80
  -4  -7   6   91.89   25.20
  -7   6  -4   69.79   25.60
  -6   4   7   38.60   26.60
   7  -6   4   41.40   31.00
   4   7  -6    1.80   41.20
   4   7  -6   80.99   42.40
  -9   5  -1  212.38   34.60
  -9   5  -1  146.49   29.20
  -9   5  -1  171.58   23.10
  -1  -9   5  202.68   28.90
  -1  -9   5  177.18   31.60
   1   9  -5  192.38   71.89
   1   9  -5  261.87   34.40
   1   9  -5  266.37   28.90
  -9  -1   5   90.09   25.90
   5  -9  -1  142.69   30.10
  -9  -1   5  129.09   33.60
   9   1  -5  243.68   25.20
  -5   9   1  315.37   83.79
  -5   9   1  293.67   38.00
   1  -5   9  360.56   58.19
  -2  -2  -2 4004.80  144.69
  -2  -2  -2 4160.38  156.78
  -2  -2  -2 4228.98  147.09
  -2  -2  -2 4019.40  147.09
   2   2   2 3992.40  145.19
   2   2   2 4191.28  158.58
   2   2   2 3977.70  148.29
  -1  -3  -2   30.00   12.00
  -1  -2  -3   -0.40   28.40
  -2  -3  -1   33.60   33.60
  -2  -1  -3   60.29    9.50
  -2  -3  -1   40.60   11.00
  -2  -3  -1   27.20   13.90
  -1  -3  -2   -4.30   31.60
  -3  -2  -1   39.50   16.40
  -3  -1  -2   27.60   13.10
  -3  -1  -2   28.10   25.20
  -3  -1  -2   21.20    6.80
  -3  -2  -1   46.00   10.10
  -3  -2  -1   69.59   33.00
  -2  -1  -3   -1.90   26.30
  -2  -1  -3   64.29   12.70
  -1  -2  -3   17.20   10.30
  -1  -3  -2   44.10   10.60
  -1  -2  -3   29.70   10.10
  -3  -1  -2   28.40    8.90
   2   3   1   39.90   17.70
   2   3   1   49.60   20.60
   1   2   3   46.40   14.30
   2   1   3   64.29   22.10
   1   2   3   52.89   11.20
   3   1   2   28.80   10.70
   1   2   3   20.50   26.10
   2   3   1   35.30   22.10
   1   3   2   23.60   21.00
   2   1   3   41.70   11.70
   3   2   1   44.60    8.90
   3   2   1   41.00   15.10
   2   3   1   52.49   12.70
   1   3   2   30.60   13.00
   2   1   3   36.70   11.40
   3   1   2   63.19   21.30
   2   3   1   47.70    8.50
  -2   0  -4   78.69   12.20
   0  -4  -2   47.30   12.40
  -4   0  -2   71.79   12.10
  -4  -2   0   34.70   36.80
  -4   0  -2   59.19    9.10
   0  -4  -2   28.70   34.60
  -2  -4   0  104.29   40.00
  -4   0  -2   53.69    8.00
  -2  -4   0   50.29   15.80
  -4  -2   0   45.90   17.80
  -4  -2   0   79.89   30.00
   0  -2  -4   56.89   12.60
  -4   0  -2   38.30   15.60
  -2   0  -4   68.19    9.50
  -4   0  -2   13.20   26.80
   0  -2  -4   46.20    9.90
   0   4   2   48.40   30.60
   4   0   2   56.09   20.10
   4   0   2   64.59   13.70
   0   4   2   41.20    9.90
   0   2   4  113.39   30.80
   0   4   2   60.49   11.40
   2   0   4   83.49   23.10
   2   4   0   83.49   15.50
   0   2   4   31.80   22.30
   0   2   4   63.09   12.70
   4   2   0   85.19   18.30
   4   2   0   95.39   23.20
   4   0   2   51.59   13.40
   0   2   4   48.40   17.40
   2   4   0   62.09   20.30
   0   4   2   14.20   21.00
   1  -4  -3  161.88   10.30
  -5   0  -1   99.09   26.70
  -4  -3   1  100.99   44.80
  -5   0  -1  103.29   16.90
   0  -1  -5   73.59   25.40
  -1  -5   0  101.39   14.70
   1  -4  -3  157.48   43.20
  -4  -3   1  152.98   16.50
  -3   1  -4  167.48   15.30
  -3   1  -4  145.59   15.90
  -4  -3   1  117.39   36.40
  -3   1  -4  115.09   16.50
  -1  -5   0  102.19   16.40
  -4  -3   1  176.78   21.80
  -5   0  -1   92.39    9.80
   1  -4  -3  169.28   16.60
  -4  -3   1  143.99   16.70
  -5   0  -1   67.39   17.10
  -1  -5   0   75.09   15.10
  -1  -5   0   94.99   46.20
   5   0   1  142.09   18.00
   0   1   5  144.79   22.30
   4   3  -1  130.89   21.00
   1   5   0  119.59   33.90
   4   3  -1  128.69   25.00
   3  -1   4  121.09   25.30
   0  -5  -1  107.19   14.80
  -3  -4   1  128.09   15.60
  -5  -1   0  122.89   14.90
  -5  -1   0  118.49   37.20
  -3  -4   1  120.99   17.30
  -3  -4   1  137.99   16.90
  -5  -1   0  140.19   12.90
  -4   1  -3  138.69   15.60
  -3  -4   1  148.89   32.60
   0  -5  -1  113.49   42.90
  -3  -4   1  155.98   47.00
  -5  -1   0  122.49   12.70
   0   5   1  114.19   19.50
   3   4  -1  116.79   23.20
   3   4  -1  126.99   16.80
   1   0   5  139.09   31.30
   3   4  -1  123.49   26.40
   1   0   5  104.19   17.20
   0   5   1  129.79   37.80
   5   1   0  171.48   26.40
   4  -1   3  160.68   19.20
   5   1   0  131.89   18.90
   4  -1   3  169.58   19.10
   4  -1   3  169.68   27.20
   3   4  -1  134.39   24.40
  -5  -2   1 1370.76   77.09
  -5  -2   1 1501.45   57.79
   1  -2  -5 1424.96   70.99
  -2   1  -5 1419.16   57.49
  -2   1  -5 1497.65   59.69
  -5   1  -2 1596.74   58.49
  -5   1  -2 1530.15   60.69
  -5  -2   1 1404.36   63.49
  -5   1  -2 1594.34   68.29
   1  -2  -5 1434.66   58.99
  -2   1  -5 1447.06   64.19
  -5  -2   1 1379.46   82.59
  -5   1  -2 1577.74   78.89
   1  -5  -2 1590.14   83.89
   1  -2  -5 1611.34   63.29
  -2  -5   1 1558.74   62.09
  -5   1  -2 1536.65   64.39
   1  -5  -2 1528.95   60.19
  -2  -5   1 1585.24   62.89
  -1   5   2 1461.15   63.89
  -1   2   5 1574.24   77.99
   5  -1   2 1482.95   70.29
   5  -1   2 1535.65   58.19
   2  -1   5 1579.24   62.79
  -1   2   5 1480.75   59.39
  -1   5   2 1439.06   81.19
   2   5  -1 1369.06   71.79
  -1   2   5 1384.16   64.19
   5   2  -1 1650.83   66.29
   5   2  -1 1507.75   73.39
   2  -1   5 1547.15   62.69
   2  -1   5 1470.45   74.99
   5  -1   2 1460.95   61.89
  -1   5   2 1507.35   60.29
  -1   5   2 1557.64   73.49
   2   5  -1 1514.95   59.79
   2   5  -1 1536.95   57.99
   0   0  -6 1341.67   58.49
  -6   0   0 1442.26   55.39
   0   0  -6 1373.36   56.19
   0  -6   0 1335.07   58.99
   0  -6   0 1363.16   58.39
  -6   0   0 1415.36   71.39
   0  -6   0 1510.15   58.29
   0   0   6 1390.16   64.89
   0   0   6 1448.56   71.69
   0   6   0 1381.96   53.69
   0   0   6 1326.47   55.59
   0   6   0 1435.86   69.09
   0   6   0 1461.75   79.79
   1  -1  -6   23.10   10.60
  -6   1  -1   55.59   14.30
  -6   1  -1   33.80   13.60
   1  -1  -6    8.50   16.40
  -5  -3   2  -41.60   47.60
  -1  -6   1   60.79   16.80
  -5  -3   2    7.70   44.10
  -6   1  -1   20.70    9.60
  -6   1  -1   83.49   32.60
  -6   1  -1   11.60   12.40
  -5  -3   2   72.99   15.70
  -3   2  -5   56.29   16.10
  -1  -6   1   38.70   15.50
  -5  -3   2   58.09   14.40
  -3   2  -5   42.70   12.90
   2  -5  -3   43.80   16.00
  -6   1  -1   30.20   12.60
  -3   2  -5   40.90   22.30
   1   6  -1   24.70   11.50
   3  -2   5   42.00   26.80
  -1   1   6   17.60   25.60
   1   6  -1   51.49   20.90
   3  -2   5   48.60   22.20
   6  -1   1   50.09   14.50
  -1   1   6   34.00   12.30
   6  -1   1   60.39   29.20
   3  -2   5   46.50   16.30
   5   3  -2   69.09   25.50
  -2   5   3   83.09   26.60
   1   6  -1   12.50   19.70
  -2   5   3   73.59   41.50
   1   6  -1   -2.30   38.10
  -6  -1   1   36.50   13.40
   2  -3  -5   17.20   19.50
  -3  -5   2   33.50   14.90
  -1   1  -6   30.50   11.40
  -1   1  -6   46.80   16.70
   1  -6  -1   42.50   14.80
  -5   2  -3   73.99   26.40
  -3  -5   2  -15.10   56.29
  -5   2  -3   61.19   26.50
   2  -3  -5   31.70   11.90
  -6  -1   1   42.70   17.80
  -1   1  -6   21.90   27.10
   2  -3  -5   54.69   15.30
  -5   2  -3   81.19   36.60
  -1   1  -6   40.00   16.10
  -6  -1   1   15.30   14.30
   1  -6  -1   40.90   16.00
  -1   6   1   57.69   25.40
   1  -1   6   10.10   26.20
   3   5  -2   80.69   25.70
   1  -1   6   24.80   31.70
   3   5  -2   15.30   25.20
  -1   6   1   32.00   12.50
   1  -1   6   -1.70   19.10
  -1   6   1  111.29   42.80
  -1   6   1   46.70   15.30
   3   5  -2   -7.90   28.30
  -2   3   5   43.80   13.10
   1  -1   6    0.60   30.70
  -2   3   5   -1.10   37.80
   5  -2   3   75.49   27.90
   3  -5  -4    9.90   21.20
  -5  -4   3   53.39   26.00
   3  -5  -4    9.70   10.50
  -7   1   0    8.10   15.30
   1   0  -7   -7.40   18.30
  -7   1   0   -0.20   17.60
   3  -5  -4    1.90   16.20
   0  -7   1   -3.30   17.80
  -5  -4   3  -13.90   16.30
  -4   3  -5   20.30   24.50
  -7   1   0   13.80   17.60
  -4   3  -5   18.20   15.60
  -4   3  -5   17.20   18.00
   0  -7   1   -4.40   15.00
   1   0  -7  -10.60   14.70
  -7   1   0   21.10   15.00
   0   7  -1   42.00   15.30
   7  -1   0   44.20   17.40
   4  -3   5   29.30   19.90
  -3   5   4   45.10   18.70
   0   7  -1   32.00   25.30
   0   7  -1   30.80   19.70
  -1   0   7   42.20   16.30
  -1   0   7  -22.20   38.10
   5   4  -3   14.60   25.20
   0   7  -1   32.30   42.60
  -1   0   7   34.80   14.60
  -1   0   7   49.70   35.80
  -3   5   4   20.60   44.40
  -6   2  -2    6.70   12.20
  -2  -6   2   35.60   14.70
  -6   2  -2    9.00   29.20
  -6  -2   2   28.00   19.00
  -2   2  -6   -0.10   12.70
  -6  -2   2   18.50   14.00
  -6   2  -2   21.30   11.90
  -2   2  -6   12.80   17.10
  -6   2  -2    5.70   16.90
   2  -2  -6   20.20   18.10
   2  -6  -2   12.20    7.70
  -2  -6   2   -4.00   16.40
  -6  -2   2   -2.40   14.60
   2  -6  -2   28.60   17.20
  -6  -2   2   -6.40   13.50
  -6  -2   2  -29.30   44.40
   6  -2   2    5.10   18.40
   2   6  -2   59.09   35.50
   2   6  -2   -3.60   19.60
   2  -2   6    6.90   15.00
  -2   6   2  -29.40   26.20
  -2   2   6  -30.20   40.70
  -2   6   2   22.50   17.00
   6  -2   2   18.60   28.70
  -2   6   2   19.60   14.60
   6   2  -2   27.30   22.10
   2   6  -2   36.80   15.70
  -2   6   2   -8.90   45.00
   2  -2   6  -18.80   27.60
   2   6  -2   44.30   25.00
   6   2  -2   26.20    9.00
  -2   2   6   13.70   37.40
  -5   3  -4  -10.40   15.70
  -4  -5   3   31.60   16.90
   3  -4  -5   -3.70   16.20
   0   1  -7   22.50   13.40
   1  -7   0   43.90   18.70
  -7   0   1   30.30   16.40
  -5   3  -4   -5.10   14.00
  -4  -5   3  -47.70   46.50
   3  -4  -5   20.90   11.80
  -7   0   1   45.30   16.40
  -7   0   1   31.40   15.00
   7   0  -1   29.60   18.30
  -1   7   0   33.20   17.90
  -1   7   0   17.00   30.20
   5  -3   4   30.50   19.90
   0  -1   7   22.10   15.40
   0  -1   7  -61.19   39.20
   0  -1   7    3.70   35.00
  -1   7   0    7.70   16.10
   4   5  -3   43.80   28.40
   0  -1   7    4.40   16.10
   4   5  -3    5.00   28.10
   4   5  -3   18.80   18.70
  -1   7   0    8.80   46.90
   0  -1   7    0.90   29.00
  -3   4   5  111.89   48.70
  -1  -7   2  160.18   29.50
  -7   2  -1  150.58   19.50
  -7   2  -1  177.08   17.40
  -7   2  -1  168.28   20.00
  -7   2  -1  145.09   37.70
  -7   2  -1  186.18   22.00
  -2   1   7  112.69   46.50
   1   7  -2  116.29   29.60
  -2   1   7  176.18   16.90
  -2   1   7  173.48   20.70
   1   7  -2  129.19   21.70
   1   7  -2  146.39   16.50
  -3  -6   3  339.07   50.59
  -3  -6   3  322.47   30.90
  -6   3  -3  331.27   24.10
  -3  -6   3  361.96   34.70
  -1   2  -7  197.88   24.80
  -7  -1   2  126.99   20.50
   3  -3  -6  390.56   24.60
  -7  -1   2  153.18   17.40
  -6   3  -3  401.36   42.10
  -6   3  -3  361.26   30.70
   2  -7  -1  137.89   20.00
  -1   2  -7  173.98   24.20
  -3  -6   3  403.66   29.50
   1  -2   7  284.37   44.90
  -8   1   1  324.77   32.50
   1   1  -8  390.56   33.60
  -8   1   1  354.26   29.50
  -5   4  -5  408.36   40.30
   1  -8   1  325.67   32.20
   1  -8   1  316.17   27.60
  -1   8  -1  340.27   36.40
  -1  -1   8  340.97   54.49
  -1  -1   8  336.17   31.70
   8  -1  -1  358.56   33.10
  -1   8  -1  362.06   30.40
  -1   8  -1  394.16   45.60
  -1   8  -1  338.47   60.39
   4  -6  -4   56.49   15.50
   0  -8   2   88.49   23.10
  -4   4  -6   75.29   25.20
  -6  -4   4   76.39   23.10
  -6  -4   4  112.89   25.00
  -8   2   0  106.29   22.40
   4  -6  -4   75.89   20.60
   0  -8   2   89.89   23.50
  -4   4  -6   96.09   20.10
   2   0  -8   84.69   18.00
  -4   4  -6   69.49   30.40
  -8   2   0  122.39   17.80
  -8   2   0  106.09   21.00
   4  -4   6   82.09   25.10
   0   8  -2   27.60   32.10
  -4   6   4   69.49   54.79
   6   4  -4  135.39   30.50
   4  -4   6   88.09   35.00
  -2   0   8    2.00   47.70
   0   8  -2   94.79   21.90
  -2   0   8  112.69   26.20
  -4   6   4  102.99   24.50
   0   8  -2    2.80   52.09
  -2   0   8   65.09   17.30
   3  -2  -7  109.89   18.40
  -7   3  -2   79.29   38.60
  -7  -2   3  108.19   20.60
   3  -7  -2   51.19   21.30
   3  -2  -7  105.19   24.00
  -7  -2   3   62.49   26.10
  -7   3  -2   73.99   18.50
  -7  -2   3   60.49   20.50
  -7   3  -2  141.09   18.00
   3  -7  -2  111.19   22.60
  -7   3  -2  111.09   17.90
  -2  -7   3   77.29   21.20
  -7  -2   3   74.99   15.30
   7   2  -3   87.19   25.70
   2  -3   7  179.88   39.60
  -3   7   2  134.89   53.99
   2   7  -3  155.08   48.50
  -3   7   2  136.99   35.60
   7  -3   2   80.19   21.90
   7   2  -3   99.79   14.50
   2  -3   7  135.89   21.30
  -6   4  -4  101.39   19.80
   2  -8   0   79.09   22.10
  -6   4  -4   68.29   18.20
  -8   0   2   80.39   24.30
   0   2  -8   31.80   24.40
  -4  -6   4   91.99   21.30
  -4  -6   4   67.59   23.30
   4  -4  -6   72.79   21.50
  -8   0   2  100.89   18.40
   2  -8   0   48.10   18.60
   4  -4  -6   90.69   17.10
   8   0  -2   76.19   14.20
   6  -4   4   77.79   25.00
  -2   8   0   94.89   37.50
  -4   4   6   40.30   21.30
   4   6  -4   57.39   34.10
   4   6  -4   81.79   36.20
   0  -2   8   43.90   44.40
   4   6  -4   73.49   24.00
   8   0  -2   73.99   23.60
   6  -4   4   77.69   38.60
  -2   8   0   54.09   56.79
   0  -2   8  163.68   66.89
  -4   4   6   97.39   48.80
  -2   8   0   68.39   22.30
   0  -2   8   63.39   19.50
   0  -2   8  100.19   38.30
  -9   2   1  123.09   26.10
   5  -6  -5  157.18   35.90
  -6  -5   5  120.59   29.70
  -5   5  -6  130.29   24.60
   5  -6  -5  183.68   27.00
  -5   5  -6  190.58   31.70
   1  -9   2  102.69   21.70
  -5   6   5  174.18   68.19
  -1   9  -2   19.50   65.99
  -2  -1   9  203.78   61.39
  -2  -1   9   84.69   39.50
   6   5  -5   85.99   38.90
  -1   9  -2  101.89   32.70
   5  -5   6  108.19   28.90
   5  -5   6  118.29   43.00
   4  -7  -3   21.60   23.10
  -1  -8   3   23.00   17.30
   3  -1  -8   20.10   22.50
  -8   3  -1   40.20   19.00
   4  -7  -3   27.00   25.20
  -3   4  -7   47.90   18.70
   3  -1  -8   41.70   14.30
  -8   3  -1   46.00   22.10
  -7  -3   4   53.39   22.40
  -1  -8   3  -17.00   22.90
  -1  -8   3   10.20   22.80
   4  -7  -3   40.00   15.20
  -8   3  -1   23.20   20.30
   1   8  -3   29.90   55.69
   3  -4   7   38.70   39.20
   1   8  -3   11.10   21.50
   3  -4   7    7.80   20.50
  -3   1   8   45.00   25.10
   1   8  -3   61.39   32.90
  -3   1   8  138.69   51.99
   3  -4   7   -9.10   24.70
  -4   7   3   65.29   23.70
  -4   7   3   40.30   57.19
  -7   4  -3   30.40   20.50
   3  -8  -1    0.20   19.30
  -3  -7   4  -15.80   21.80
  -1   3  -8   26.00   25.60
   3  -8  -1   29.30   24.20
  -7   4  -3   52.99   45.00
  -3  -7   4  -10.00   21.80
  -7   4  -3   43.90   20.50
   4  -3  -7   25.90   22.20
  -3  -7   4   20.70   15.30
  -3  -7   4   81.99   56.89
  -1   3  -8   53.89   17.50
   4  -3  -7   30.00   20.50
   1  -3   8   39.10   20.80
   1  -3   8   38.70   41.10
   8   1  -3   23.60   15.70
  -3   8   1   29.30   26.40
  -3   8   1   21.90   37.30
  -3   8   1   17.20   61.09
  -4   3   7  -41.90   52.29
   7  -4   3   21.30   24.90
   3   7  -4    0.50   49.60
   3   7  -4   18.40   37.80
   1  -3   8   18.20   25.20
   5  -5  -6   91.59   24.70
  -5  -6   5  123.49   30.30
   6  -5   5  113.09   30.40
  -5   5   6   70.69   65.49
  -1  -2   9   84.89   56.79
   5   6  -5  136.19   37.60
   5   6  -5  110.49   16.20
  -2   9  -1   41.70   36.60
   5   6  -5  152.48   38.80
  -1  -2   9   77.09   44.80
  -4   5  -7  239.38   40.50
   0  -9   3  441.66   35.00
  -4   5  -7  244.98   26.60
   0  -9   3  514.45   40.20
  -9   3   0  515.35   35.20
   5  -7  -4  191.98   22.60
   3   0  -9  502.95   42.00
   0  -9   3  505.15   41.30
   3   0  -9  477.15   33.30
  -4   5  -7  264.07   27.20
  -9   3   0  577.84   43.50
  -8  -2   4  456.65   40.40
   4  -8  -2  499.65   38.20
   4  -2  -8  472.55   35.50
  -8   4  -2  548.65   35.60
  -8  -2   4  410.46   37.00
   4  -8  -2  448.16   32.50
  -2   4  -8  444.66   42.70
  -2  -8   4  478.75   39.50
  -8   4  -2  534.95   35.60
   8   2  -4  503.25   47.00
   2  -4   8  504.55   57.49
  -4   2   8  360.96   64.99
   8  -4   2  482.15   43.00
   2   8  -4  437.16   38.20
  -4   8   2  416.06   78.09
   8   2  -4  488.75   30.10
   0   3  -9  427.86   31.50
   3  -9   0  444.46   33.70
  -7   5  -4  278.57   29.40
  -9   0   3  427.76   40.20
   3  -9   0  476.15   40.40
   5  -4  -7  254.17   24.90
  -4  -7   5  214.08   31.20
  -7   5  -4  231.98   28.60
   5  -4  -7  256.87   30.80
   0   3  -9  462.55   42.60
  -3  -2  -2  156.98   39.10
  -2  -3  -2  199.68   42.40
  -2  -2  -3  182.78   18.40
  -2  -2  -3  172.88   14.10
  -3  -2  -2  189.08   12.90
  -2  -2  -3  206.28   19.90
  -2  -2  -3  159.08   42.50
  -2  -3  -2  167.58   17.70
   2   2   3  226.78   31.30
   3   2   2  226.98   22.70
   3   2   2  241.58   32.10
   2   3   2  213.98   18.00
   2   3   2  195.98   22.20
   3   2   2  208.68   18.50
   2   3   2  225.48   25.90
   2   3   2  206.18   32.60
  -1  -3  -3  192.98   15.30
  -3  -1  -3  218.78   15.60
  -1  -3  -3  226.98   18.90
  -3  -3  -1  175.88   17.90
  -3  -3  -1  218.48   24.80
  -3  -3  -1  187.78   23.80
  -1  -3  -3  208.08   19.30
  -3  -3  -1  236.08   50.19
  -3  -1  -3  226.48   39.40
  -3  -1  -3  205.98   13.30
  -3  -1  -3  231.48   18.30
  -3  -1  -3  184.48   20.50
   3   3   1  169.38   22.70
   1   3   3  188.58   38.00
   1   3   3   95.59   28.10
   3   1   3  142.69   30.50
   3   1   3  168.78   17.80
   3   3   1  122.39   12.90
   3   3   1  125.19   28.10
  -4  -1  -2   68.09   10.30
  -1  -2  -4   57.89   14.40
  -2  -4  -1  102.09   19.70
  -4  -1  -2   55.39   12.50
  -2  -4  -1   90.39   53.39
  -4  -1  -2   38.10   20.10
  -4  -1  -2   -7.60   37.80
  -4  -1  -2   59.29    9.00
  -1  -2  -4   84.19   11.80
  -2  -4  -1   64.49   14.30
   2   4   1  138.99   30.90
   2   4   1  137.29   35.30
   2   4   1  109.99   25.80
   2   4   1   85.19   12.70
   1   2   4   86.99   22.10
   1   2   4   50.89   35.20
   1   2   4   96.79   16.70
   4   1   2   67.69   16.20
   2   4   1   98.29   18.70
  -4  -2  -1   -3.90   40.10
  -2  -1  -4   67.29   12.50
  -1  -4  -2   37.50   14.70
  -1  -4  -2  -28.90   47.40
  -1  -4  -2   35.20   14.20
  -4  -2  -1   60.09   12.90
   2   1   4   87.29   17.50
   2   1   4   98.19   16.30
   4   2   1   87.39   24.20
   4   2   1   67.89   19.20
   1   4   2   83.79   27.30
   2   1   4   82.39   30.60
   1   4   2   70.79   19.00
   1   4   2   31.30   36.20
  -4  -3   0   90.79   52.59
  -4  -3   0  145.99   19.20
  -3   0  -4  113.59   12.70
  -3   0  -4  106.29   16.80
  -4  -3   0  115.79   16.50
   3   0   4  143.29   18.80
   0   4   3  113.19   16.80
   0   4   3  157.18   34.20
   3   0   4  106.19   29.30
   4   3   0  177.38   25.20
   4   3   0  128.99   30.90
   0   4   3  144.69   42.00
   0   4   3  129.79   23.60
   3   0   4  156.08   19.90
  -4   0  -3  119.09   22.20
  -4   0  -3  141.49   14.00
  -3  -4   0  114.89   16.70
   0  -3  -4  131.69   12.10
   0  -3  -4  122.09   14.00
  -4   0  -3  109.89   13.00
  -3  -4   0  130.09   18.00
  -4   0  -3  119.09   20.90
   0  -3  -4  150.38   18.00
  -3  -4   0   96.79   54.29
   3   4   0   90.09   31.90
   3   4   0  129.89   26.30
   3   4   0  134.69   28.80
   0   3   4  103.79   24.40
   0   3   4  132.99   39.90
   4   0   3   82.99   27.80
   3   4   0  135.09   18.80
   0   3   4   76.89   29.50
   0   3   4  127.59   18.10
  -1  -5  -1  384.26   25.20
  -5  -1  -1  300.87   18.50
  -1  -5  -1  328.17   23.30
  -1  -5  -1  352.16   29.30
  -1  -1  -5  314.47   24.20
  -5  -1  -1  389.96   27.10
  -1  -1  -5  270.27   38.20
   5   1   1  397.06   41.90
   1   1   5  333.17   40.00
   1   1   5  325.97   34.20
   1   1   5  460.55   48.80
   1   5   1  282.47   46.50
   1   5   1  372.96   22.10
   5   1   1  380.16   29.80
   1   5   1  372.36   22.10
   0  -2  -5  210.48   21.90
  -2  -5   0  207.58   22.50
  -5   0  -2  243.58   24.70
   0  -2  -5  229.28   17.90
  -5   0  -2  201.28   15.90
  -2  -5   0  211.78   24.50
  -2  -5   0  166.68   21.30
  -5   0  -2  198.18   15.50
  -2  -5   0  177.88   22.20
   0   2   5  187.68   19.50
   2   5   0  197.08   23.20
   2   5   0  190.48   18.00
   5   0   2  177.48   32.30
   2   5   0  122.29   40.30
   2   5   0  148.49   29.70
   2   5   0  166.58   16.50
  -5  -2   0  171.08   22.20
  -2   0  -5  188.18   19.50
  -2   0  -5  172.88   33.30
  -5  -2   0  273.57   48.90
  -5  -2   0  212.08   19.40
  -2   0  -5  184.08   16.70
   5   2   0  203.28   25.50
   2   0   5  208.58   37.70
   0   5   2  209.18   19.10
   0   5   2  198.88   34.20
   0   5   2  213.78   26.50
   5   2   0  208.58   33.90
   0   5   2  219.68   19.70
   2   0   5  218.68   24.00
   0   5   2  185.18   47.60
   2   0   5  236.98   23.20
  -4   1  -4  159.38   28.80
  -4   1  -4  116.79   17.30
   1  -4  -4  140.69   19.40
   1  -4  -4  128.59   12.30
  -4  -4   1  136.69   33.20
  -4  -4   1   89.59   61.69
  -4  -4   1  120.89   19.40
  -4  -4   1  155.28   20.90
  -4   1  -4  101.39   15.00
  -4   1  -4  125.99   15.30
   4  -1   4  153.98   31.10
  -1   4   4  126.29   20.10
  -1   4   4  111.49   15.40
  -1   4   4  168.88   48.10
   4   4  -1  117.19   28.00
   4  -1   4  138.19   21.30
   4  -1   4  164.68   24.00
   4   4  -1  117.39   32.20
  -1  -6   0   30.60   21.00
  -1  -6   0    0.30   17.40
  -1  -6   0   27.60   17.70
  -6   0  -1   10.60   14.10
  -6   0  -1   41.40   18.40
   0  -1  -6   -0.30   12.40
  -6   0  -1    6.20   16.10
   0  -1  -6  -15.80   16.70
   6   0   1   40.10   17.00
   0   1   6   44.70   30.40
   1   6   0  -26.40   25.90
   6   0   1    9.00   31.70
   0   1   6   71.09   42.40
   1   6   0  -18.10   16.10
   0   1   6    6.80   29.70
  -5  -3   1   14.60   15.50
  -3   1  -5  -19.70   26.50
  -5  -3   1   30.40   18.20
  -3   1  -5   26.80   13.00
  -5  -3   1  123.69   57.89
   3  -1   5   17.70   29.30
   3  -1   5   37.50   18.20
  -1   5   3   23.00   14.90
   3  -1   5    1.30   20.30
   5   3  -1   34.40   25.40
  -1   5   3   -8.70   17.70
  -1   5   3  -12.90   44.80
  -1   5   3  -16.20   31.50
   5   3  -1  -11.20   31.50
  -3  -5   1   14.10   16.20
  -5   1  -3    9.10   12.50
  -5   1  -3   37.10   14.70
   1  -3  -5   39.50   17.90
  -3  -5   1   12.40   50.19
  -3  -5   1   36.50   17.30
   1  -3  -5   23.60   11.40
  -3  -5   1   40.40   19.90
   3   5  -1  -18.70   26.80
  -1   3   5   70.79   29.20
   5  -1   3   13.30   26.30
   3   5  -1  -17.90   20.90
  -1   3   5   44.10   43.00
   3   5  -1   -2.80   27.80
  -1   3   5   49.99   29.70
   5  -1   3   22.20   17.30
  -1   0  -6   24.10   17.80
   0  -6  -1   15.20   17.40
  -6  -1   0   23.80   12.90
   0  -6  -1   32.90   17.50
  -1   0  -6   17.10   14.00
   0  -6  -1   10.10   18.20
   6   1   0    9.70   31.70
   1   0   6    9.30   39.10
   1   0   6   -6.20   17.10
   1   0   6  -23.50   31.70
   6   1   0   12.60   21.60
   0   6   1   19.30   30.80
   0   6   1   27.80   18.70
  -5  -4   2   63.89   19.10
   2  -5  -4   78.69   11.90
  -4   2  -5   56.09   16.20
  -4   2  -5   90.59   19.20
  -4   2  -5  100.39   19.40
  -5  -4   2   56.59   19.20
  -5  -4   2  101.19   22.70
   2  -5  -4   44.70   18.00
  -2   5   4   54.59   37.60
   4  -2   5   94.79   36.30
  -2   5   4   71.59   17.70
  -2  -6   1   74.89   21.20
  -6   1  -2   92.69   14.20
  -2  -6   1   62.49   25.40
  -6   1  -2   96.89   15.10
  -2  -6   1   72.59   18.90
  -6   1  -2   65.99   37.70
   2   6  -1  107.79   41.90
   2   6  -1   29.70   25.50
  -1   2   6  117.99   35.80
   6  -1   2   60.29   18.30
   2   6  -1   56.79   16.00
   6  -1   2   78.19   33.70
  -6  -2   1   83.19   57.19
  -2   1  -6  136.69   16.40
  -6  -2   1  134.19   21.50
  -6  -2   1   81.09   20.10
  -2   1  -6  155.58   21.50
  -6  -2   1   88.19   18.20
  -1   6   2   87.29   18.40
   6   2  -1   95.19   26.30
  -1   6   2  107.49   33.70
  -1   6   2   53.49   21.10
  -1   6   2  165.28   51.89
   2  -1   6  151.38   40.00
  -5   2  -4   62.19   15.30
   2  -4  -5   40.00   12.70
  -5   2  -4   42.00   17.80
  -4  -5   2   62.99   26.40
   2  -4  -5   89.39   19.50
  -4  -5   2   53.69   18.50
  -4  -5   2   62.69   20.20
   4   5  -2   61.49   35.70
   4   5  -2   41.00   22.70
   4   5  -2   74.39   52.29
   5  -2   4   38.90   31.00
   4   5  -2    7.90   30.60
  -2   4   5   79.49   18.90
   0  -7   0  113.99   23.50
   0  -7   0  119.99   22.20
   0  -7   0   95.69   28.70
  -7   0   0  118.29   20.80
  -7   0   0  108.59   16.70
  -7   0   0  114.29   21.30
  -7   0   0   77.39   20.50
   0   7   0  123.69   17.50
   7   0   0  131.99   23.20
   0   7   0  124.49   24.10
   0   7   0  151.08   65.79
   0   0   7  213.58   50.69
  -7   1  -1   59.89   19.30
   1  -1  -7   28.90   20.10
  -1  -7   1   43.50   21.80
  -7   1  -1   73.99   21.00
  -1  -7   1   54.59   21.80
   7  -1   1    9.20   19.40
  -1   1   7  -15.70   46.80
   1   7  -1  -41.20   29.50
   1   7  -1   46.80   21.30
   1   7  -1    4.60   14.60
  -1   1   7  -29.40   17.70
  -3   2  -6  148.99   36.10
  -3   2  -6  123.09   23.00
   2  -6  -3  117.19   12.00
  -6  -3   2  109.89   27.00
  -6  -3   2  114.49   18.50
  -3   2  -6  110.19   18.00
  -6  -3   2  116.29   21.70
   2  -6  -3  102.29   20.60
  -6  -3   2  106.09   20.50
   3  -2   6  104.79   39.10
  -2   6   3  186.88   23.20
  -2   6   3   45.70   54.89
  -2   6   3  157.08   38.40
   3  -2   6  140.09   25.50
  -6   2  -3  136.49   20.80
  -6   2  -3  116.29   16.30
  -3  -6   2   87.69   26.40
  -3  -6   2   89.69   27.10
   2  -3  -6  128.89   23.10
   3   6  -2   49.10   35.30
  -2   3   6  -24.60   65.59
   3   6  -2   46.20   38.00
   3   6  -2  113.99   36.10
   6  -2   3   49.50   29.40
  -7  -1   1    9.40   18.60
  -1   1  -7   77.89   23.50
  -1   1  -7   24.70   14.30
  -7  -1   1   51.59   21.90
   1  -7  -1   46.50   21.30
   1  -7  -1   36.50   20.40
  -1   7   1  106.89   62.09
  -1   7   1  -37.30   37.50
   1  -1   7  -25.90   50.39
   1  -1   7   12.80   50.29
   1  -1   7   -2.20   19.40
  -5  -5   3  245.08   33.70
  -5  -5   3  248.08   27.10
   3  -5  -5  273.97   29.10
   3  -5  -5  245.98   18.70
   5   5  -3  293.67   38.20
   5  -3   5  301.77   32.40
  -3   5   5  294.87   32.10
   5  -3   5  314.57   43.30
   1   0  -8   47.10   16.30
  -8   1   0   19.90   21.00
  -8   1   0   20.60   29.90
   1   0  -8   40.30   24.50
  -8   1   0  -22.60   27.30
   8  -1   0   85.89   24.50
   0   8  -1   61.49   58.39
  -1   0   8  105.69   62.29
   0   8  -1   83.39   25.00
   0   8  -1   20.70   33.70
  -1   0   8   63.19   21.20
   3  -6  -4   35.60   14.80
  -4   3  -6   51.39   18.50
  -4   3  -6   13.60   22.40
  -4   3  -6  -26.00   37.40
  -6  -4   3   14.50   23.50
  -6  -4   3   33.40   35.80
   3  -6  -4   49.10   22.20
  -3   6   4  -16.70   58.39
   6   4  -3  -10.40   30.30
   4  -3   6  -24.20   39.40
  -3   6   4   17.60   21.30
   4  -3   6  -12.10   26.90
  -2  -7   2   41.40   22.40
  -2  -7   2   82.49   24.60
  -2  -7   2   10.70   32.40
   2  -2  -7   48.30   16.90
  -7   2  -2   56.89   22.40
  -7   2  -2   62.59   51.99
  -2   2   7  -36.70   48.70
   2   7  -2   64.99   36.40
  -2   2   7   56.69   20.40
   7  -2   2   30.70   38.90
  -2   2   7   23.60   18.20
   2  -7  -2   10.60   22.50
  -7  -2   2  -18.70   28.70
  -7  -2   2  -11.40   20.70
  -2   2  -7   44.40   26.50
  -7  -2   2   15.10   18.40
  -7  -2   2   37.50   70.69
   2  -2   7   54.49   40.20
  -2   7   2    5.60   38.10
  -2   7   2   41.30   58.09
  -2   7   2    1.10   20.70
   2  -2   7   31.00   22.90
   7   2  -2    0.30   26.70
  -6   3  -4   12.90   19.10
   3  -4  -6   43.80   16.10
  -4  -6   3   27.90   23.90
  -4  -6   3   13.10   22.50
   3  -4  -6   26.10   22.50
  -3   4   6   77.89   23.90
   4   6  -3   70.99   37.90
   4   6  -3   26.10   38.70
   6  -3   4    1.50   38.20
   6  -3   4   56.99   25.40
   4   6  -3   38.10   30.30
   0   1  -8  106.59   27.70
  -8   0   1   62.89   26.20
   1  -8   0   55.49   24.70
   1  -8   0   92.29   23.20
   0   1  -8   95.69   19.70
  -1   8   0  -83.39   59.39
   0  -1   8   20.70   41.60
   0  -1   8   45.70   68.49
   8   0  -1   27.50   24.60
  -1   8   0   72.99   42.00
  -1   8   0   61.79   28.00
   0  -1   8  -43.20   50.39
  -6  -5   4   92.39   26.00
  -5   4  -6  121.29   23.90
  -5   4  -6  136.79   29.00
   4  -6  -5  130.59   18.70
   4  -6  -5   81.19   26.50
   6   5  -4   83.59   40.40
  -4   6   5  109.09   65.49
  -4   6   5  120.19   30.20
   5  -4   6  144.69   35.30
   5  -4   6   78.39   45.30
  -8   2  -1  327.07   33.30
  -1  -8   2  325.57   34.60
  -8   2  -1  328.27   25.70
  -8   2  -1  349.87   32.60
   1   8  -2  118.59   55.19
   1   8  -2  164.68   23.90
  -7  -3   3  182.78   29.40
  -7  -3   3  149.29   38.90
   3  -7  -3  138.89   14.90
  -7  -3   3  131.59   25.30
  -3   7   3  194.38   67.49
   7   3  -3  167.78   34.60
   7   3  -3  161.58   15.40
   3  -3   7  198.28   48.00
  -7   3  -3  173.08   20.90
  -3  -7   3  217.78   28.10
  -3  -7   3  126.49   27.20
  -7   3  -3  189.48   29.50
  -3   3   7  214.28   67.89
   3   7  -3  104.79   44.20
   3   7  -3  164.58   67.19
   7  -3   3   94.29   27.90
   7  -3   3  121.79   44.70
   2  -8  -1  211.68   30.10
  -8  -1   2  269.17   34.60
  -8  -1   2  271.77   29.30
   2  -8  -1  268.57   29.20
  -2   8   1  276.27   48.40
  -2   8   1  202.48   29.40
  -2   8   1  312.67   76.39
   8   1  -2  262.57   34.40
   1  -2   8  260.27   51.19
   1  -2   8  172.48   26.70
   4  -5  -6  141.89   20.90
   4  -5  -6  103.59   23.10
  -6   4  -5  131.09   24.80
   5   6  -4  103.19   38.00
   6  -4   5  107.39   31.40
   6  -4   5  105.09   54.49
  -4   5   6  171.98   72.19
   5   6  -4  115.09   41.00
  -9   1   1   -5.20   26.00
   1   1  -9  -14.30   30.20
   1  -9   1    9.90   27.10
  -9   1   1   33.90   26.60
  -1   9  -1   21.10   33.30
  -4   4  -7   54.79   30.70
  -7  -4   4   79.89   31.60
  -4   4  -7   69.39   23.30
   4  -7  -4   44.70   17.90
   4  -7  -4   75.09   28.30
  -4   7   4   19.50   36.50
   4  -4   7   85.79   48.50
  -4   7   4   84.79   70.99
   3  -2  -8  380.86   38.70
   3  -2  -8  350.06   29.40
   3  -2  -8  324.77   30.90
   2   8  -3  222.58   61.89
   2   8  -3  267.57   32.20
  -3   2   8  375.56   67.99
  -8  -2   3  381.76   36.10
   3  -8  -2  415.76   38.10
  -2   3  -8  352.86   31.80
  -2   3  -8  402.46   41.40
   3  -8  -2  412.46   36.00
   8   2  -3  303.57   38.90
   2  -3   8  279.37   32.90
   2  -3   8  369.86   60.69
   8   2  -3  303.57   21.60
  -3   8   2  359.16   76.29
  -4  -7   4  102.49   28.40
  -4  -7   4   88.39   30.80
  -7   4  -4   63.29   22.70
   4   7  -4  -57.09   44.80
  -4   4   7   18.70   28.80
   7  -4   4   55.39   30.50
   4   7  -4   13.50   48.80
  -4   4   7  -11.80   69.79
  -3  -2  -3   53.49   21.10
  -2  -3  -3   85.29   16.30
  -3  -2  -3  154.58   55.49
  -3  -3  -2   82.49   16.90
  -3  -2  -3   71.69   12.30
  -3  -2  -3   39.60   16.40
  -2  -3  -3   57.69   12.30
  -2  -3  -3   28.70   19.10
  -3  -3  -2   56.79   22.60
   3   3   2   19.90   31.30
   2   3   3   87.29   37.30
   3   3   2   59.79   24.10
   2   3   3   51.79   23.00
   2   3   3   68.99   16.30
   3   3   2   96.79   16.80
   2   3   3  115.09   40.40
   3   2   3   72.19   19.10
  -2  -4  -2   24.60   16.50
  -2  -2  -4   52.39   17.10
  -4  -2  -2   39.90    9.60
  -4  -2  -2  -64.39   49.90
  -4  -2  -2  -12.60   25.30
  -2  -2  -4   25.40   12.20
  -4  -2  -2   53.59   15.70
  -2  -4  -2   69.99   18.80
   2   4   2   33.20   24.70
   2   4   2   20.70   38.80
   2   4   2    1.10   34.30
   4   2   2   61.69   23.00
   2   2   4   52.59   20.20
   4   2   2   15.10   16.10
   2   4   2   42.40   28.50
   2   4   2   43.20   16.60
  -4  -3  -1  148.59   19.40
  -3  -1  -4  131.39   13.40
  -4  -3  -1  105.69   62.99
  -4  -3  -1   68.09   39.40
  -1  -4  -3  166.88   20.40
  -1  -4  -3  160.18   19.40
  -4  -3  -1  177.78   38.60
   1   4   3  203.18   41.40
   3   1   4  128.69   23.40
   1   4   3  171.98   20.00
   1   4   3  161.38   27.90
   4   3   1  158.48   27.00
  -4  -1  -3  138.39   50.99
  -4  -1  -3  169.18   18.80
  -4  -1  -3  195.48   18.40
  -1  -3  -4  194.68   18.00
  -3  -4  -1   99.59   39.30
  -1  -3  -4  189.48   22.30
  -4  -1  -3  156.58   15.00
  -3  -4  -1  142.29   30.40
   3   4   1  109.59   31.90
   1   3   4   64.39   46.60
   4   1   3  181.48   23.80
   3   4   1  170.88   31.00
   1   3   4  117.69   30.60
  -5  -1  -2   40.60   28.60
  -1  -2  -5   11.60   13.60
  -2  -5  -1   47.10   25.00
  -5  -1  -2   25.90   15.20
  -2  -5  -1   47.10   20.50
  -1  -2  -5    8.50   18.10
  -5  -1  -2   53.19   50.39
   1   2   5  -20.60   34.30
   1   2   5  -40.80   27.90
   5   1   2    1.10   22.40
   5   1   2   30.40   33.30
   2   5   1    3.50   33.00
   2   5   1    4.50   25.80
   1   2   5  -76.79   45.00
   2   5   1   74.99   40.90
  -2  -1  -5   35.40   12.80
  -1  -5  -2   23.70   31.50
  -5  -2  -1   53.99   19.20
  -5  -2  -1   21.80   15.50
  -1  -5  -2   23.00   19.70
  -5  -2  -1  110.69   58.29
  -2  -1  -5   46.00   19.60
   1   5   2   62.19   28.60
   1   5   2    7.00   18.60
   2   1   5   20.10   37.50
   1   5   2   80.79   49.80
   5   2   1   41.70   25.10
   1   5   2   30.00   34.20
   5   2   1   -1.70   31.80
  -4   0  -4   50.19   18.60
  -4   0  -4   34.80   14.60
  -4   0  -4   28.60   13.10
  -4  -4   0   53.49   21.60
   0  -4  -4   48.10   18.90
   4   0   4  115.99   40.40
   0   4   4   40.60   41.30
   4   4   0   43.50   28.90
   0   4   4   -4.50   32.40
   4   4   0   54.99   38.40
   0  -5  -3  617.74   36.40
  -5  -3   0  535.85   78.59
  -5  -3   0  607.64   39.50
  -3   0  -5  730.83   86.89
   5   3   0  623.14   45.20
   0   5   3  598.64   36.60
   0   5   3  597.64   65.79
   0   5   3  684.93   73.49
  -3  -5   0  689.53   38.80
  -3  -5   0  629.64   40.00
   0   3   5  686.33   63.99
   3   5   0  724.53   41.90
   3   5   0  596.94   63.09
   3   5   0  718.73   59.69
   3   5   0  642.44   54.99
   0   3   5  739.23   71.79
  -6  -1  -1   96.69   22.70
  -1  -6  -1   77.09   22.50
  -1  -6  -1  106.99   27.10
  -1  -1  -6  104.29   26.10
   1   6   1   45.90   38.70
   1   6   1   64.09   20.00
   1   1   6  125.09   39.30
   6   1   1   77.69   37.00
   1   1   6  150.38   37.40
   1   6   1   16.00   50.99
   6   1   1   99.19   26.40
   1   6   1   86.49   17.50
  -4   1  -5   -6.20   17.10
  -5  -4   1    6.20   21.30
  -4   1  -5  -41.60   37.00
  -4   1  -5  -20.80   18.80
  -1   5   4   49.60   40.20
  -1   5   4  -11.00   56.89
   5   4  -1  -47.20   36.70
   0  -2  -6  110.99   16.50
   0  -2  -6  122.09   23.10
  -2  -6   0  128.09   25.20
  -2  -6   0   99.99   24.40
  -6   0  -2  154.18   23.90
   6   0   2  229.28   42.00
   2   6   0  147.39   18.50
   2   6   0  193.28   21.80
   0   2   6  178.68   40.20
   0   2   6  180.48   53.69
   6   0   2  178.78   22.70
   2   6   0   90.69   50.19
   2   6   0  109.79   31.80
  -6  -2   0  250.07   25.30
   0  -6  -2  191.18   25.90
  -2   0  -6  165.48   26.50
  -6  -2   0  231.78   27.20
   2   0   6   99.49   43.00
   0   6   2  134.09   82.59
   6   2   0  130.99   42.70
   6   2   0  179.18   29.20
   0   6   2  156.78   23.60
   2   0   6  171.38   23.80
   1  -4  -5   24.30   19.70
  -4  -5   1    2.60   24.50
  -4  -5   1   59.89   21.70
   1  -4  -5   39.90   12.40
   4   5  -1  117.29   34.90
  -1   4   5   87.79   58.59
   5  -1   4   75.49   34.80
  -1   4   5   10.80   40.70
   4   5  -1   56.69   35.90
   0  -1  -7   95.79   18.20
  -1  -7   0   96.09   37.20
   0  -1  -7  110.49   24.80
  -1  -7   0   79.39   26.40
  -7   0  -1  120.69   26.30
   1   7   0   66.29   21.60
   0   1   7  150.48   60.59
   1   7   0   -0.10   59.59
   1   7   0   78.49   21.50
   0   1   7   18.70   50.29
   1   7   0   69.29   41.00
   7   0   1  145.79   45.00
  -3   1  -6   45.60   16.30
  -6  -3   1   18.10   20.60
  -3   1  -6   17.20   20.90
   1  -6  -3    4.30   20.70
  -6  -3   1   12.70   21.80
  -6  -3   1   14.20   22.20
   3  -1   6   55.69   25.00
  -1   6   3   42.90   20.90
   6   3  -1   36.70   30.70
   3  -1   6   47.40   41.10
  -1   6   3  -39.70   60.99
  -1   6   3   26.70   42.30
   6   3  -1   -0.90   41.30
  -3  -6   1   38.30   23.50
   1  -3  -6   21.00   16.30
   1  -3  -6   57.29   18.00
  -6   1  -3   13.40   20.20
  -3  -6   1   78.39   23.00
   1  -3  -6   45.20   22.80
  -1   3   6  -56.59   39.50
  -1   3   6  -33.70   58.09
   6  -1   3   28.80   39.80
   3   6  -1  -43.30   52.59
   3   6  -1    7.70   39.90
  -1   0  -7   91.79   26.10
   0  -7  -1   40.80   25.20
  -7  -1   0   32.80   21.70
  -1   0  -7   63.79   20.40
   7   1   0  126.99   41.20
   0   7   1  221.88   88.29
   0   7   1  129.69   29.70
   0   7   1   91.59   62.49
   1   0   7  109.19   24.40
  -5  -5   2   -3.90   21.70
  -5  -5   2   62.09   43.80
   2  -5  -5   40.50   23.10
  -5  -5   2  -15.30   24.40
   2  -5  -5   -2.20   13.20
   5   5  -2   65.19   44.10
  -2   5   5   35.80   23.00
  -2   5   5  -72.09   44.20
   5  -2   5   51.19   29.50
  -2   5   5  -21.50   61.79
   5   5  -2   42.60   36.90
  -6  -4   2  192.78   27.70
  -6  -4   2  175.98   26.50
   2  -6  -4  144.79   26.60
  -4   2  -6  155.28   27.40
  -2   6   4  136.69   50.29
  -2   6   4  234.58   71.89
  -2   6   4  140.09   26.30
   6   4  -2  114.99   35.60
   1  -2  -7   61.99   20.00
  -2  -7   1   53.69   22.90
   1  -2  -7   81.29   26.00
  -7   1  -2   95.89   17.30
  -2  -7   1   89.29   27.30
  -7   1  -2   62.99   24.30
  -7   1  -2   38.10   34.20
  -1   2   7  110.79   45.10
   2   7  -1  180.48   61.69
  -1   2   7   65.19   64.69
   2   7  -1  160.18   24.80
   1  -7  -2   76.99   26.30
  -7  -2   1   28.50   27.10
  -1   7   2  -21.10   64.79
  -1   7   2  121.39   27.20
   2  -1   7  159.28   49.00
   2  -1   7   89.69   28.50
  -1   7   2   58.49   48.40
   7   2  -1   90.39   31.30
   2  -4  -6  157.78   18.80
  -6   2  -4  119.39   21.50
  -4  -6   2  170.78   28.30
   2  -4  -6  173.48   26.50
  -4  -6   2  155.48   26.50
  -2   4   6  180.48   55.29
   6  -2   4  140.89   29.80
   4   6  -2   83.09   43.00
   4   6  -2  213.38   46.30
   4   6  -2  148.29   45.20
  -2   4   6  105.09   64.09
   0  -8   0  729.73   46.60
  -8   0   0  707.93   46.80
   0   0  -8  785.92   40.10
   0  -8   0  702.93   47.60
   0   8   0  763.22   99.19
   0   8   0  804.82   48.40
   0   0   8  891.11   49.80
  -1  -8   1   24.10   29.80
   1  -1  -8   57.39   28.90
   1  -1  -8   36.70   20.60
   1   8  -1   61.19   55.89
   1   8  -1   31.20   67.69
   1   8  -1  -21.10   27.20
  -1   1   8  -37.80   51.49
  -1   1   8   -2.90   24.20
  -1   1   8  -79.49   70.99
  -7  -3   2  271.07   30.40
  -3   2  -7  341.67   55.99
  -3   2  -7  310.17   26.20
   2  -7  -3  271.27   33.20
   7   3  -2  269.07   41.00
  -2   7   3  304.87   32.40
   3  -2   7  293.47   37.70
   2  -3  -7  318.57   29.50
  -7   2  -3  284.67   29.20
  -7   2  -3  310.47   39.30
  -2   3   7  229.28   73.79
  -2   3   7  333.07   59.79
   3   7  -2  193.78   51.69
   3   7  -2  196.58   66.19
   7  -2   3  368.56   55.99
   3   7  -2  308.47   51.79
  -1   1  -8   63.69   23.00
   1  -8  -1   34.10   28.80
  -1   1  -8   38.80   28.80
   8   1  -1   31.90   29.50
  -1   8   1  -36.70   51.29
  -1   8   1   38.00   32.80
   1  -1   8  -47.10   54.79
  -1   8   1  -48.20   71.99
  -3  -3  -3  342.17   30.10
   3   3   3  348.27   30.20
   3   3   3  391.46   40.90
   3   3   3  284.57   47.70
  -4  -3  -2   27.50   27.40
  -3  -4  -2   62.79   28.60
  -2  -3  -4   54.89   21.60
  -3  -2  -4   55.39   21.70
  -4  -2  -3   30.20   18.60
  -2  -3  -4   26.90   16.00
  -4  -2  -3   53.69   14.10
  -4  -3  -2   48.00   19.90
  -3  -2  -4   62.39   14.40
  -2  -4  -3   58.19   24.30
  -3  -4  -2   37.20   30.30
  -2  -4  -3   26.20   22.90
   3   2   4   88.09   43.10
   4   3   2   23.70   34.00
   2   3   4  106.19   48.40
   3   4   2   89.79   31.80
   4   3   2   19.30   21.00
   4   2   3   62.09   25.00
   2   4   3   99.59   49.70
   3   4   2  120.09   42.60
   4   3   2   33.30   28.30
   2   4   3   -8.90   40.10
   2   4   3   53.29   33.00
   4   2   3    6.60   38.80
   3   4   2   51.39   21.80
  -2  -5  -2  907.71   55.89
  -5  -2  -2 1041.00   47.20
  -2  -5  -2  988.60   49.20
  -5  -2  -2  996.30   53.99
  -2  -2  -5  972.30   43.20
   2   5   2 1143.19   76.79
   5   2   2 1052.49   55.09
   2   5   2 1083.59   61.19
   2   2   5  972.30   77.99
   2   5   2 1015.70   47.80
   5   2   2 1093.69   75.29
  -3  -1  -5  104.99   23.80
  -5  -1  -3   84.19   14.90
  -5  -3  -1   89.59   25.60
  -5  -3  -1   71.09   24.70
  -5  -1  -3  105.29   21.30
  -3  -5  -1   80.39   27.80
  -3  -5  -1   57.49   25.70
  -5  -1  -3   26.80   87.39
  -1  -3  -5   74.79   24.00
   5   3   1  127.79   47.40
   5   3   1  106.09   33.20
   5   1   3  114.19   42.10
   1   3   5   68.79   60.19
   3   5   1   -0.60   66.39
   1   3   5  158.48   47.00
   3   5   1  118.99   39.50
   3   1   5   31.90   47.60
   1   3   5  122.99   41.90
   1   5   3   80.39   39.50
   1   5   3  132.09   63.79
   1   5   3  126.39   48.90
   0  -5  -4   58.19   26.00
  -6  -1  -2   26.90   26.60
  -1  -2  -6   45.90   24.70
  -4   0  -5   93.59   26.60
  -5  -4   0   81.79   27.30
  -4   0  -5  105.29   21.60
  -1  -2  -6   47.00   17.50
   1   2   6  114.89   63.09
   4   0   5   76.39   49.99
   0   5   4  -44.10   70.59
   5   4   0   42.40   45.00
   6   1   2   85.09   47.10
   1   2   6  148.69   51.59
   2   6   1   92.29   58.69
   6   1   2  131.39   26.30
   2   6   1   29.70   45.70
  -6  -2  -1   71.49   25.70
  -5   0  -4   80.49   19.90
  -1  -6  -2   59.29   28.30
  -2  -1  -6   78.49   18.20
  -6  -2  -1   44.70   27.60
  -4  -5   0   34.10   26.90
  -2  -1  -6  105.29   28.00
   0   4   5   59.79   47.60
   1   6   2   58.69   29.40
   1   6   2   61.59   51.39
   0   4   5  105.39   69.29
   1   6   2  120.09   67.09
   2   1   6   66.39   54.59
   6   2   1   90.49   41.80
   4   5   0   18.10   47.60
   4   5   0  100.49   37.80
   0  -3  -6  445.76   31.60
  -6  -3   0  355.66   38.50
  -6  -3   0  340.37   36.20
  -3  -6   0  372.56   37.20
   0  -6  -3  340.17   34.70
  -6   0  -3  359.86   38.60
  -3   0  -6  449.36   39.10
   0  -3  -6  434.36   37.80
  -3   0  -6  430.26   32.60
   0  -3  -6  389.26   27.70
   0   6   3  361.96   81.39
   0   3   6  337.97   62.59
   3   6   0  382.76   56.19
   3   0   6  390.76   59.89
   6   0   3  418.76   36.80
   6   3   0  361.16   53.79
   6   3   0  446.26   43.60
   3   6   0  458.65   55.09
   3   0   6  381.76   41.40
  -7  -1  -1   85.59   31.80
  -5  -5   1  312.67   33.70
  -1  -7  -1   56.69   30.30
   0   0   0    0.00    0.00
_computing_structure_solution     'SHELXT 2014/5 (Sheldrick, 2014)'
;
_shelx_hkl_checksum     55118
_shelx_res_file
;
TITL AL8CR5CC_a.res in R3m
    AL8CR5CC_a.res
    created by SHELXL-2017/1 at 08:42:52 on 28-Feb-2020
CELL  0.71073   7.8777   7.8777   7.8777  109.566  109.566  109.566
ZERR    2.000   0.0005   0.0005   0.0005    0.002    0.002    0.002
LATT -1
SYMM Z, X, Y
SYMM Y, Z, X
SYMM Y, X, Z
SYMM X, Z, Y
SYMM Z, Y, X
SFAC AL CR
UNIT 15.69 10.31
TEMP 23
OMIT -7   3   7
OMIT -4  -1   1
OMIT -3   1   2
L.S. 10
LIST 4
ACTA
FMAP 2
PLAN 20
EADP CR1 AL1
EADP CR2 AL2
EADP CR3 AL3
EXYZ CR1 AL1
EXYZ CR2 AL2
EXYZ CR3 AL3
SIMU CR1 CR2 CR3
SIMU AL1 AL2 Al3
ISOR 0.01 AL1 > CR3
TWIN
WGHT    0.065200   19.148212
BASF   0.33893
FVAR       0.42358
PART 1 10.386
AL1   1    0.299810    0.299810    0.092765    10.38600    0.00688    0.00688 =
         0.01881    0.00581    0.00581    0.00494
PART 2 10.114
CR1   2    0.299810    0.299810    0.092765    10.11400    0.00688    0.00688 =
         0.01881    0.00581    0.00581    0.00494
PART 3 10.250
AL2   1    1.309563    0.664621    0.664621    10.25000    0.00798    0.00781 =
         0.00781    0.00130   -0.00036   -0.00036
PART 4 10.250
CR2   2    1.309563    0.664621    0.664621    10.25000    0.00798    0.00781 =
         0.00781    0.00130   -0.00036   -0.00036
PART 5 10.479
AL3   1    0.923839    0.648789    0.648789    10.47900    0.01339    0.01012 =
         0.01012   -0.00058    0.00714    0.00714
PART 6 10.021
CR3   2    0.923839    0.648789    0.648789    10.02100    0.01339    0.01012 =
         0.01012   -0.00058    0.00714    0.00714
PART 0
CR4   2   -0.043406   -0.043406   -0.043406    10.16667    0.00702    0.00702 =
         0.00702    0.00496    0.00496    0.00496
CR5   2    0.639113    0.305994    0.305994    10.50000    0.00051    0.00344 =
         0.00344    0.00236    0.00011    0.00011
CR6   2    1.300148    0.946439    0.946439    10.50000    0.01579    0.00824 =
         0.00824    0.00339    0.00643    0.00643
CR7   2    0.519783    0.519783    0.519783    10.16667    0.00589    0.00589 =
         0.00589    0.00040    0.00040    0.00040
AL4   1    0.549997   -0.060663    0.280391    11.00000    0.02421    0.02076 =
         0.03083    0.02125    0.02103    0.01634
AL5   1    0.036601    0.036601   -0.313339    10.50000    0.01487    0.01487 =
         0.01665    0.01078    0.01078    0.00446
HKLF 4
REM  AL8CR5CC_a.res in R3m
REM R1 =  0.0683 for     547 Fo > 4sig(Fo)  and  0.0760 for all     576 data
REM     53 parameters refined using     37 restraints
END
WGHT      0.0094     19.8482
REM Highest difference peak  1.019,  deepest hole -1.274,  1-sigma level  0.286
Q1    1   1.4083  0.9843  0.8012  11.00000  0.05    1.02
Q2    1   0.2265  0.2265 -0.1785  10.50000  0.05    0.99
Q3    1   0.7852  0.0161  0.4147  11.00000  0.05    0.98
Q4    1   0.4893  0.3572  0.3572  10.50000  0.05    0.97
Q5    1   0.0358  0.1979 -0.1882  11.00000  0.05    0.95
Q6    1   0.2795  0.1325  0.1325  10.50000  0.05    0.93
Q7    1   0.1167  0.1167  0.1167  10.16667  0.05    0.91
Q8    1   0.4683 -0.0352  0.3325  11.00000  0.05    0.89
Q9    1   1.1724  0.7827  0.7827  10.50000  0.05    0.89
Q10   1   0.9805  0.5228  0.7272  11.00000  0.05    0.88
Q11   1   0.4517 -0.1817  0.1004  11.00000  0.05    0.88
Q12   1  -0.0023 -0.0023 -0.4486  10.50000  0.05    0.87
Q13   1   0.5397  0.1636  0.1636  10.50000  0.05    0.83
Q14   1   0.7034 -0.0929  0.2429  11.00000  0.05    0.82
Q15   1   0.4890 -0.2019  0.1067  11.00000  0.05    0.80
Q16   1   0.3615  0.5182  0.1274  11.00000  0.05    0.80
Q17   1   0.3696  0.2114  0.0100  11.00000  0.05    0.79
Q18   1   0.2165  0.2658 -0.2007  11.00000  0.05    0.78
Q19   1   0.6466  0.6466  0.6466  10.16667  0.05    0.78
Q20   1   0.5793  0.0081  0.2046  11.00000  0.05    0.78
;
_shelx_res_checksum     56007
