# Supplementary material for: Crystal structure of the Al8Cr5-type inter­metallic Al7.85Cr5.16
Source: IUCrdata. 2020 Apr 9;5(Pt 4):x200422. doi: 10.1107/S2414314620004228 (PMC9462207; doi:10.1107/S2414314620004228)
Supplement: Supplementary file 2 [file x-05-x200422-Isup2.hkl]

data_I                                                                          
_shelx_title ' AL8CR5CC_a.res in R3m'                                           
_shelx_refln_list_code          4                                               
_shelx_F_calc_maximum      234.85                                               
_exptl_crystal_F_000       451.41                                               
_reflns_d_resolution_high  0.7888                                               
                                                                                
loop_                                                                           
 _space_group_symop_operation_xyz                                               
 'x, y, z'                                                                      
 'z, x, y'                                                                      
 'y, z, x'                                                                      
 'y, x, z'                                                                      
 'x, z, y'                                                                      
 'z, y, x'                                                                      
                                                                                
_cell_length_a     7.8777                                                       
_cell_length_b     7.8777                                                       
_cell_length_c     7.8777                                                       
_cell_angle_alpha 109.566                                                       
_cell_angle_beta  109.566                                                       
_cell_angle_gamma 109.566                                                       
                                                                                
_shelx_F_squared_multiplier     1.000                                           
                                                                                
loop_                                                                           
 _refln_index_h                                                                 
 _refln_index_k                                                                 
 _refln_index_l                                                                 
 _refln_F_squared_calc                                                          
 _refln_F_squared_meas                                                          
 _refln_F_squared_sigma                                                         
 _refln_observed_status                                                         
  -3  -3  -3       1850.30       1907.04       167.76 o                         
  -4  -3  -2        254.29        260.71        31.82 o                         
  -3  -3  -2        309.93        371.97        49.16 o                         
  -5  -2  -2       5906.69       5496.42       122.77 o                         
  -4  -2  -2        216.83        196.22        63.95 o                         
  -3  -2  -2       1222.63       1018.41        38.03 o                         
  -2  -2  -2      23239.59      22867.66       414.39 o                         
  -5  -3  -1        374.14        473.78        43.64 o                         
  -4  -3  -1        824.16        908.71        42.88 o                         
  -3  -3  -1       1046.44       1157.33        30.95 o                         
  -6  -2  -1        432.62        346.43        45.99 o                         
  -5  -2  -1        124.86        186.17        28.65 o                         
  -4  -2  -1        337.69        340.84        37.60 o                         
  -3  -2  -1        180.06        206.17        21.64 o                         
  -2  -2  -1         75.29         35.23        14.32 o                         
  -7  -1  -1        301.79        394.54       122.26 o                         
  -6  -1  -1        453.30        536.09        67.86 o                         
  -5  -1  -1       1949.13       1880.27        81.25 o                         
  -3  -1  -1       3372.43       3253.11        66.12 o                         
  -2  -1  -1       2677.48       2595.33        50.25 o                         
  -1  -1  -1        773.55        833.17        25.42 o                         
  -5  -4   0        472.38        446.90        54.96 o                         
  -4  -4   0        217.77        229.94        41.14 o                         
  -6  -3   0       2403.24       2215.75        73.75 o                         
  -5  -3   0       3687.35       3553.35       126.54 o                         
  -4  -3   0        596.38        695.59        24.02 o                         
  -6  -2   0        928.27        938.80        87.04 o                         
  -5  -2   0       1003.99       1125.90        32.78 o                         
  -4  -2   0        391.89        325.50        25.23 o                         
  -3  -2   0       1654.81       1518.99        29.59 o                         
  -2  -2   0       2733.54       2858.87        59.31 o                         
  -7  -1   0        404.34        471.19        46.75 o                         
  -6  -1   0         84.48         85.00        23.86 o                         
  -5  -1   0        502.34        600.85        23.83 o                         
  -4  -1   0        653.96        604.56        23.10 o                         
  -3  -1   0        354.81        221.62        14.06 o                         
  -2  -1   0        157.90        124.72         9.81 o                         
  -1  -1   0       2333.69       1849.40        39.48 o                         
  -8   0   0       4647.57       4113.30       125.24 o                         
  -7   0   0        555.71        607.67        44.72 o                         
  -6   0   0       7184.27       7800.69       124.43 o                         
  -5   0   0       9108.50       8361.68       127.82 o                         
  -4   0   0        488.55        643.62        18.62 o                         
  -3   0   0      45354.99      43082.38       677.06 o                         
  -2   0   0        300.43        376.02        12.74 o                         
  -1   0   0        459.35        456.54        10.24 o                         
  -5  -5   1       2265.61       1742.62       187.82 o                         
  -5  -4   1         15.15         71.38        55.17 o                         
  -4  -4   1        699.03        714.08        32.93 o                         
  -6  -3   1         80.00        173.35        32.28 o                         
  -5  -3   1        156.67        143.41        31.50 o                         
  -4  -3   1        921.29        830.91        24.31 o                         
  -3  -3   1        100.44         98.55        23.34 o                         
  -7  -2   1        255.90        395.03        44.16 o                         
  -6  -2   1        451.93        589.42        48.03 o                         
  -5  -2   1       8756.26       8416.51        91.29 o                         
  -4  -2   1       1422.42       1368.74        29.24 o                         
  -3  -2   1        330.77        190.69        12.51 o                         
  -2  -2   1      28123.17      26561.81       286.83 o                         
  -8  -1   1        119.73        239.72        58.81 o                         
  -7  -1   1        114.78        252.35        33.36 o                         
  -6  -1   1        196.49        191.04        18.20 o                         
  -5  -1   1        460.73        480.85        17.88 o                         
  -3  -1   1         48.13         59.43         8.09 o                         
  -2  -1   1         29.25         55.39         4.89 o                         
  -1  -1   1        341.78        342.28        10.99 o                         
  -8   0   1        366.43        323.07        58.08 o                         
  -7   0   1         48.40         81.64        26.38 o                         
  -6   0   1        632.52        648.83        21.61 o                         
  -5   0   1        209.60        273.98        25.42 o                         
  -4   0   1        131.85        171.25        10.39 o                         
  -3   0   1        265.95        153.36         7.90 o                         
  -2   0   1        988.46       1055.13        33.54 o                         
  -1   0   1        981.47        607.28         9.39 o                         
   0   0   1        457.84        465.17        12.32 o                         
  -9   1   1         37.13         36.87        76.19 o                         
  -8   1   1       1729.74       1908.09        76.86 o                         
  -7   1   1       1148.92       1301.11        47.65 o                         
  -6   1   1       1608.04       1901.58        49.77 o                         
  -5   1   1       8333.13       7845.85        87.02 o                         
  -4   1   1       2099.87       2110.15        29.83 o                         
  -3   1   1       1125.17       1082.17        16.58 o                         
  -2   1   1       2656.66       2631.32        29.03 o                         
  -1   1   1        344.18        357.29         9.60 o                         
   0   1   1       2329.73       1939.85        63.57 o                         
   1   1   1        804.28        846.43        43.83 o                         
  -5  -5   2          3.57         53.49        74.45 o                         
  -6  -4   2        878.24        894.89        46.19 o                         
  -5  -4   2        317.03        389.34        26.29 o                         
  -7  -3   2       1613.65       1664.67        67.91 o                         
  -6  -3   2        611.33        646.77        29.97 o                         
  -5  -3   2        410.33        255.44        35.01 o                         
  -4  -3   2       5884.41       6273.60       124.26 o                         
  -3  -3   2        582.45        680.27        23.25 o                         
  -7  -2   2        194.90        172.90        42.74 o                         
  -6  -2   2          7.64         61.96        19.92 o                         
  -5  -2   2         96.54         85.63        16.64 o                         
  -4  -2   2         24.94         47.56        10.16 o                         
  -3  -2   2        322.14        311.23        17.24 o                         
  -2  -2   2        309.42        182.85        12.19 o                         
  -8  -1   2       1379.25       1669.77        81.52 o                         
  -7  -1   2        901.71        911.48        36.08 o                         
  -6  -1   2       3735.69       3866.72        73.02 o                         
  -5  -1   2       2088.14       1857.77        34.43 o                         
  -4  -1   2        229.50        344.74         9.80 o                         
  -3  -1   2      17101.58      16561.81       191.78 o                         
  -2  -1   2         43.00         76.46         7.84 o                         
  -1  -1   2       2658.41       2740.37        32.52 o                         
  -8   0   2        358.97        512.30        34.93 o                         
  -7   0   2       1861.84       1756.86        38.60 o                         
  -6   0   2        354.07        307.98        17.14 o                         
  -5   0   2        425.13        585.32        23.97 o                         
  -4   0   2       5068.34       4629.94        51.65 o                         
  -3   0   2        239.23        288.04         8.26 o                         
  -2   0   2        349.09        234.72         7.49 o                         
  -1   0   2        996.77       1009.74        16.64 o                         
   0   0   2        302.89        296.89        12.11 o                         
  -9   1   2        163.68        623.85        93.00 o                         
  -8   1   2        148.79        138.92        27.61 o                         
  -7   1   2        349.46        541.18        26.22 o                         
  -6   1   2        283.05        337.64        15.56 o                         
  -5   1   2         20.79         37.90         8.93 o                         
  -4   1   2       3567.73       3240.65        29.74 o                         
  -2   1   2         40.56         73.07         5.06 o                         
  -1   1   2         28.55         46.04         5.59 o                         
   0   1   2        148.18        137.05         9.80 o                         
   1   1   2       2659.74       2577.10        47.60 o                         
  -9   2   2       3795.43       3860.36       100.70 o                         
  -8   2   2        939.22        903.24        47.93 o                         
  -7   2   2       1088.46       1178.87        30.35 o                         
  -6   2   2      14653.31      15073.97       216.55 o                         
  -5   2   2         81.19         88.07        14.79 o                         
  -4   2   2       5763.60       5727.45        78.86 o                         
  -3   2   2      14196.88      14713.12       438.54 o                         
  -2   2   2        312.80        218.01        16.94 o                         
   0   2   2       2726.47       2927.18        62.97 o                         
   1   2   2         77.89         35.38        21.88 o                         
   2   2   2      23350.43      22567.55       483.86 o                         
  -5  -5   3       1586.33       1404.68        70.31 o                         
  -6  -4   3         97.04        152.61        33.85 o                         
  -5  -4   3        172.07         47.32        26.84 o                         
  -4  -4   3        309.95        368.21        26.10 o                         
  -7  -3   3        888.04        908.24        57.10 o                         
  -6  -3   3       2049.97       2040.25        60.75 o                         
  -5  -3   3       3171.14       3092.88        60.32 o                         
  -4  -3   3         44.83         91.48        15.65 o                         
  -3  -3   3      13805.40      13261.52       363.70 o                         
  -8  -2   3       1985.56       2086.87        68.23 o                         
  -7  -2   3        622.24        546.57        37.74 o                         
  -6  -2   3        443.56        566.16        35.57 o                         
  -5  -2   3       4294.60       4788.34        56.25 o                         
  -4  -2   3        602.00        596.77        14.01 o                         
  -3  -2   3        693.33        659.06        12.99 o                         
  -2  -2   3      14100.35      13785.29       307.43 o                         
  -8  -1   3        155.24        145.29        31.93 o                         
  -7  -1   3        180.93         70.89        25.42 o                         
  -6  -1   3        909.21        718.18        29.23 o                         
  -5  -1   3         35.21         82.10        10.49 o                         
  -4  -1   3        203.33        230.31        10.41 o                         
  -3  -1   3        130.44        142.97         8.32 o                         
  -2  -1   3         38.83         79.95         5.82 o                         
  -1  -1   3       1111.84       1082.72        18.47 o                         
  -9   0   3       2793.91       2673.42        60.46 o                         
  -8   0   3       3925.85       3599.19        78.41 o                         
  -7   0   3        461.61        389.41        19.51 o                         
  -6   0   3      11844.67      11438.50       122.34 o                         
  -5   0   3       1091.64       1170.66        18.80 o                         
  -4   0   3        228.04        227.33         9.69 o                         
  -3   0   3      55152.96      52914.21       357.29 o                         
  -2   0   3        246.42        236.07         9.26 o                         
  -1   0   3        281.42        174.70         8.05 o                         
  -9   1   3        405.93        428.53        34.08 o                         
  -8   1   3       1057.71       1183.02        34.62 o                         
  -7   1   3        745.74        698.19        23.60 o                         
  -6   1   3        143.21        276.16        14.70 o                         
  -5   1   3       3524.68       3626.64        44.73 o                         
  -4   1   3        363.35        295.56         9.42 o                         
  -3   1   3        131.88        126.85         8.28 o                         
  -2   1   3      16998.37      16721.20       202.56 o                         
  -1   1   3         45.13         60.10         7.97 o                         
   0   1   3        353.46        189.44        19.61 o                         
   1   1   3       3376.29       3874.21        92.54 o                         
  -9   2   3        162.57        221.47        42.55 o                         
  -8   2   3         14.82        159.06        29.07 o                         
  -7   2   3       1461.69       1322.92        28.25 o                         
  -6   2   3        178.68        293.49        14.16 o                         
  -5   2   3        804.93        882.91        18.21 o                         
  -4   2   3         73.90        143.49         9.52 o                         
  -3   2   3        718.84        712.40        19.21 o                         
  -2   2   3        312.16        235.28        31.27 o                         
  -1   2   3        348.58        261.36        17.59 o                         
   0   2   3       1627.14       1444.89        33.94 o                         
   1   2   3        184.39        242.62        18.07 o                         
   2   2   3       1214.27       1205.38        46.44 o                         
  -9   3   3       3407.36       3298.36        88.77 o                         
  -8   3   3        194.67        277.61        54.78 o                         
  -7   3   3        379.00        417.74        23.70 o                         
  -6   3   3      13329.73      14381.16       162.11 o                         
  -5   3   3         59.23         66.57        15.91 o                         
  -4   3   3        566.30        543.80        25.28 o                         
  -2   3   3        566.87        770.56        28.22 o                         
  -1   3   3        105.91         54.56        24.34 o                         
   1   3   3       1021.74        808.83        60.46 o                         
   2   3   3        304.69        414.24        46.12 o                         
   3   3   3       1843.28       1957.13       144.21 o                         
  -6  -5   4        666.51        684.85        46.30 o                         
  -5  -5   4       3112.53       2275.94       224.61 o                         
  -7  -4   4        318.61        394.27        49.83 o                         
  -6  -4   4        469.91        462.93        32.01 o                         
  -5  -4   4        311.12        486.53        24.07 o                         
  -4  -4   4        345.91        471.55        28.78 o                         
  -7  -3   4         60.85        163.43        31.61 o                         
  -6  -3   4        251.72        256.46        25.75 o                         
  -5  -3   4        374.68        349.35        16.14 o                         
  -4  -3   4        127.03        209.17        19.08 o                         
  -3  -3   4        549.28        516.22        18.86 o                         
  -8  -2   4       2422.42       2687.61        69.78 o                         
  -7  -2   4         52.47        126.53        23.74 o                         
  -6  -2   4       1889.89       1975.69        29.42 o                         
  -5  -2   4       9896.18      10153.62       100.96 o                         
  -4  -2   4         16.59         35.20        10.82 o                         
  -3  -2   4         65.31        155.65         9.02 o                         
  -2  -2   4       5788.35       5593.42        70.21 o                         
  -8  -1   4         72.73        241.06        40.53 o                         
  -7  -1   4        106.25        362.38        51.06 o                         
  -6  -1   4       1281.47       1199.87        24.20 o                         
  -5  -1   4        946.58       1117.94        22.99 o                         
  -4  -1   4        216.21        483.79        13.47 o                         
  -3  -1   4        375.38        312.50        11.42 o                         
  -2  -1   4       3583.14       3273.06        38.49 o                         
  -1  -1   4       2089.06       2134.72        33.11 o                         
  -9   0   4        529.29        351.69        42.25 o                         
  -8   0   4        102.17         81.18        27.64 o                         
  -7   0   4        541.52        615.57        23.61 o                         
  -6   0   4        372.29        337.50        16.77 o                         
  -5   0   4        197.67        351.49        20.66 o                         
  -4   0   4       1045.44        848.96        13.93 o                         
  -3   0   4        227.82        187.96         9.17 o                         
  -2   0   4       5057.97       4785.01        69.58 o                         
  -1   0   4        136.47        220.78        13.58 o                         
   0   0   4        492.73        683.34        23.26 o                         
  -9   1   4        807.97        805.98        45.50 o                         
  -8   1   4       1990.84       2066.78        68.46 o                         
  -7   1   4         66.85        173.42        21.90 o                         
  -6   1   4       1470.70       1596.28        33.79 o                         
  -5   1   4        839.41        912.25        16.62 o                         
  -4   1   4        231.24        422.16        14.08 o                         
  -3   1   4        198.29        278.17        13.59 o                         
  -2   1   4        232.58        333.87        13.59 o                         
  -1   1   4        110.31        270.29        12.41 o                         
   0   1   4        661.45        687.43        20.75 o                         
  -9   2   4        225.67        235.72        40.39 o                         
  -8   2   4        690.12        666.57        33.30 o                         
  -7   2   4        629.19        640.07        21.48 o                         
  -6   2   4        596.33        569.98        16.08 o                         
  -5   2   4       1294.25       1362.61        34.82 o                         
  -4   2   4         16.28         33.36        12.46 o                         
  -3   2   4        580.57        574.39        25.03 o                         
  -2   2   4         24.83         64.54        13.73 o                         
  -1   2   4       1431.29       1574.71        37.40 o                         
   0   2   4        390.67        348.81        26.94 o                         
   1   2   4        347.94        495.19        27.85 o                         
   2   2   4        199.37        196.99        43.77 o                         
  -9   3   4         51.32        257.07        38.70 o                         
  -8   3   4       1472.27       1463.59        33.47 o                         
  -7   3   4        407.64        511.51        23.87 o                         
  -6   3   4        800.27        799.75        24.32 o                         
  -5   3   4       7102.39       6999.39        89.17 o                         
  -4   3   4        131.37        281.31        24.23 o                         
  -3   3   4         44.65        102.84        15.99 o                         
  -2   3   4       5901.63       6244.33       160.78 o                         
  -1   3   4        913.57        791.60        38.69 o                         
   0   3   4        585.10        734.74        32.09 o                         
   1   3   4        840.69        877.23        58.01 o                         
   2   3   4        260.23        295.09        54.55 o                         
  -9   4   4        757.94        743.42        70.08 o                         
  -8   4   4        347.43        381.53        52.86 o                         
  -7   4   4        942.92        708.91        48.70 o                         
  -6   4   4       1460.45       1621.62        41.85 o                         
  -4   4   4        367.78        423.75        36.44 o                         
  -3   4   4        305.71        316.97        50.59 o                         
  -1   4   4        701.40        742.02        46.54 o                         
   0   4   4        228.29        263.94        87.83 o                         
  -6  -5   5        656.95        819.56        69.08 o                         
  -5  -5   5        671.38        459.13        57.25 o                         
  -7  -4   5       1168.93       1351.91        52.18 o                         
  -6  -4   5       2036.27       2049.73        53.11 o                         
  -5  -4   5        324.09        392.48        23.65 o                         
  -4  -4   5        341.86        523.40        27.09 o                         
  -7  -3   5       2763.84       2491.52        53.25 o                         
  -6  -3   5        224.36        281.36        34.38 o                         
  -5  -3   5       1362.38       1452.84        30.50 o                         
  -4  -3   5       7121.42       7282.64        91.64 o                         
  -3  -3   5         61.66        181.24        13.95 o                         
  -8  -2   5         19.39         15.68        35.90 o                         
  -7  -2   5         36.03         93.34        23.41 o                         
  -6  -2   5        709.72        694.57        27.10 o                         
  -5  -2   5         92.48        117.56        13.45 o                         
  -4  -2   5       1308.97       1363.66        24.46 o                         
  -3  -2   5        822.56        845.22        18.76 o                         
  -2  -2   5         75.52         77.56        14.53 o                         
  -9  -1   5       1319.78        923.20        67.27 o                         
  -8  -1   5        582.55        472.33        32.50 o                         
  -7  -1   5        123.49        113.67        21.19 o                         
  -6  -1   5       5288.58       5133.89        76.36 o                         
  -5  -1   5        459.39        426.59        14.36 o                         
  -4  -1   5        833.24        922.63        17.14 o                         
  -3  -1   5       3554.54       3587.83        89.16 o                         
  -2  -1   5         17.17         22.83         9.35 o                         
  -9   0   5        511.96        593.00        67.94 o                         
  -8   0   5       1513.01       1426.12        90.39 o                         
  -7   0   5       2034.90       1937.68        33.24 o                         
  -6   0   5        620.38        747.65        24.92 o                         
  -5   0   5       5337.02       5627.41        75.08 o                         
  -4   0   5        198.87        438.71        25.34 o                         
  -3   0   5       1088.28       1132.14        19.17 o                         
  -2   0   5        443.04        592.66        27.08 o                         
  -1   0   5        218.91        280.75        21.60 o                         
   0   0   5       9026.71       8971.92       147.55 o                         
  -9   1   5        192.53        406.77        37.93 o                         
  -8   1   5        105.03         35.19        30.75 o                         
  -7   1   5       1990.98       1807.74        34.07 o                         
  -6   1   5        839.05        785.59        31.98 o                         
  -5   1   5        452.84        449.22        16.73 o                         
  -4   1   5        966.62       1086.22        33.89 o                         
  -3   1   5         29.17        115.06        17.59 o                         
  -2   1   5       2097.20       2012.49        29.01 o                         
  -1   1   5        465.34        534.49        19.74 o                         
   0   1   5        512.30        740.92        41.62 o                         
   1   1   5       1989.01       2063.39        79.27 o                         
  -9   2   5       4787.94       4759.10        93.25 o                         
  -8   2   5         38.45        142.59        24.31 o                         
  -7   2   5       1880.67       1834.98        45.72 o                         
  -6   2   5       4622.25       4552.16        90.31 o                         
  -5   2   5         91.09         45.47        21.98 o                         
  -4   2   5       9864.60      10805.18       223.73 o                         
  -3   2   5       4272.77       4854.23        63.71 o                         
  -2   2   5         95.97        127.88        19.75 o                         
  -1   2   5       8808.74       8404.98        86.24 o                         
   0   2   5        994.91       1109.59        32.90 o                         
   1   2   5        120.62         73.73        47.39 o                         
   2   2   5       5901.33       5884.27       141.81 o                         
  -9   3   5        179.92        254.13        35.72 o                         
  -8   3   5       2086.50       2156.11        86.40 o                         
  -7   3   5        110.54         30.23        25.49 o                         
  -6   3   5        792.93        816.82        25.52 o                         
  -4   3   5        395.97        183.62        28.37 o                         
  -3   3   5       3137.78       3132.31        63.13 o                         
  -2   3   5        422.66        266.60        40.88 o                         
  -1   3   5        152.67         74.10        31.70 o                         
   0   3   5       3667.39       3671.06        93.90 o                         
   1   3   5        378.84        570.63        73.00 o                         
  -9   4   5        491.00        436.65        64.19 o                         
  -8   4   5        183.96        173.61        34.69 o                         
  -7   4   5         62.57         94.49        29.43 o                         
  -6   4   5        120.47        183.86        35.15 o                         
  -5   4   5        331.37        430.71        29.79 o                         
  -4   4   5        317.09        466.67        27.24 o                         
  -3   4   5        170.84        177.29        44.37 o                         
  -2   4   5        333.81        338.11        49.54 o                         
  -1   4   5         12.26        251.64        90.57 o                         
   0   4   5        485.20        306.54       103.75 o                         
  -9   5   5       1413.44       1181.67       106.48 o                         
  -8   5   5          1.39         10.75        56.87 o                         
  -7   5   5       3395.94       3210.39       110.36 o                         
  -6   5   5       1418.57       1476.75        78.22 o                         
  -5   5   5        665.11        737.87        55.49 o                         
  -3   5   5       1572.96       1673.26        99.43 o                         
  -2   5   5          4.08        132.50       100.04 o                         
  -6  -5   6       1698.23       1534.68        66.58 o                         
  -5  -5   6       1417.56       1350.75        54.62 o                         
  -7  -4   6        704.94        526.88        41.29 o                         
  -6  -4   6        483.53        511.39        30.77 o                         
  -5  -4   6        121.25        124.85        24.60 o                         
  -4  -4   6       1517.40       1809.41        42.45 o                         
  -7  -3   6          0.13        137.33        36.08 o                         
  -6  -3   6       2625.25       2614.51        56.53 o                         
  -5  -3   6        783.03        696.50        29.36 o                         
  -4  -3   6        796.82        591.54        29.59 o                         
  -3  -3   6      13365.81      13635.32       172.49 o                         
  -8  -2   6       1432.77       1306.88        84.94 o                         
  -7  -2   6        622.62        577.29        33.15 o                         
  -6  -2   6         97.06        150.58        21.18 o                         
  -5  -2   6       4545.40       4554.43        64.28 o                         
  -4  -2   6        577.40        614.34        22.33 o                         
  -3  -2   6        171.77        250.87        14.85 o                         
  -2  -2   6      14474.73      15408.16       260.44 o                         
  -8  -1   6         51.91         41.28        41.98 o                         
  -7  -1   6        418.16        424.25        33.68 o                         
  -6  -1   6        145.87        133.75        24.17 o                         
  -5  -1   6        807.26        790.74        20.86 o                         
  -4  -1   6       1500.55       1694.03        35.16 o                         
  -3  -1   6        148.40        218.57        16.47 o                         
  -2  -1   6        275.73        312.71        18.34 o                         
  -1  -1   6       1645.33       1603.37        43.33 o                         
  -9   0   6       3283.34       2883.20        68.09 o                         
  -8   0   6        881.40        837.61        41.04 o                         
  -7   0   6         63.85         86.91        25.22 o                         
  -6   0   6      11084.45      11233.33       102.33 o                         
  -5   0   6        602.69        620.99        24.06 o                         
  -4   0   6        369.25        372.66        21.89 o                         
  -3   0   6      11908.18      10699.64       187.42 o                         
  -2   0   6        350.29        384.94        20.28 o                         
  -1   0   6        604.69        545.64        22.28 o                         
   0   0   6       7176.90       7789.64       145.41 o                         
  -9   1   6        255.47        228.41        40.80 o                         
  -8   1   6        920.57       1061.80        38.35 o                         
  -7   1   6         80.38         49.46        21.49 o                         
  -6   1   6        147.06        198.80        23.86 o                         
  -5   1   6       5206.32       5535.64        91.56 o                         
  -4   1   6       1283.96       1155.24        37.63 o                         
  -3   1   6        909.81        697.91        34.67 o                         
  -2   1   6       3705.76       4298.11       103.99 o                         
  -1   1   6        191.39        181.16        32.23 o                         
   0   1   6         88.85         59.76        35.46 o                         
   1   1   6        473.60        483.20        67.91 o                         
  -9   2   6        127.25        176.15        46.16 o                         
  -8   2   6        634.15        673.33        56.32 o                         
  -7   2   6        382.62        453.40        30.73 o                         
  -6   2   6        107.36        133.04        26.20 o                         
  -5   2   6        697.65        660.54        47.53 o                         
  -4   2   6       1912.59       1954.75        40.13 o                         
  -3   2   6        428.61        678.10        33.69 o                         
  -2   2   6          9.54         82.61        28.74 o                         
  -1   2   6        458.44        465.52        54.18 o                         
   0   2   6        916.31        927.15        48.78 o                         
   1   2   6        422.95        525.98        72.20 o                         
  -9   3   6       3356.66       3632.61        77.54 o                         
  -8   3   6        153.43        333.31        79.43 o                         
  -7   3   6        251.21        402.55        34.55 o                         
  -6   3   6       2651.08       2569.43       139.92 o                         
  -5   3   6        219.01         34.09        36.78 o                         
  -4   3   6        232.97         33.18        44.58 o                         
  -2   3   6        588.20        669.20       107.69 o                         
  -1   3   6         71.44         81.11        57.14 o                         
   0   3   6       2386.30       2253.34        93.88 o                         
  -8   4   6       2168.17       2007.68        87.64 o                         
  -7   4   6        113.72        112.03        39.24 o                         
  -6   4   6        487.19        529.46        52.98 o                         
  -5   4   6       2038.19       1966.23        67.18 o                         
  -4   4   6        458.65        466.37        47.56 o                         
  -3   4   6        100.83        137.22        54.31 o                         
  -2   4   6        884.58        821.40        71.85 o                         
  -7   5   6        648.59        776.49        63.56 o                         
  -6   5   6       1692.71       1701.32        67.32 o                         
  -5   5   6        648.71        647.93        58.39 o                         
  -4   5   6        676.92        635.10        71.58 o                         
  -6  -5   7        643.72        701.21        41.71 o                         
  -5  -5   7       3463.60       3807.99        81.68 o                         
  -7  -4   7        307.32        369.85        49.27 o                         
  -6  -4   7        111.94        126.08        32.23 o                         
  -5  -4   7         57.39         91.34        33.45 o                         
  -4  -4   7        908.52        964.78        52.53 o                         
  -7  -3   7         28.95        295.73        45.15 o                         
  -6  -3   7        247.67        256.79        27.62 o                         
  -5  -3   7        121.46         65.06        22.05 o                         
  -4  -3   7        403.12        489.83        22.23 o                         
  -3  -3   7        388.79        368.72        30.38 o                         
  -8  -2   7       2910.55       2826.96        62.15 o                         
  -7  -2   7         97.63        110.40        29.00 o                         
  -6  -2   7        373.96        394.05        27.00 o                         
  -5  -2   7       1927.62       1775.04        41.50 o                         
  -4  -2   7        638.61        685.37        23.55 o                         
  -3  -2   7       1489.54       1294.10        29.32 o                         
  -8  -1   7        806.79        742.57        68.61 o                         
  -7  -1   7        177.39        165.05        32.07 o                         
  -6  -1   7         83.99        138.95        23.04 o                         
  -5  -1   7       1981.02       1884.16        36.91 o                         
  -4  -1   7         63.81         76.34        24.65 o                         
  -3  -1   7        741.15       1273.84       189.47 o                         
  -2  -1   7        354.81        368.09        30.65 o                         
  -1  -1   7       1157.60       1395.32        71.33 o                         
  -8   0   7        594.56        523.37        43.96 o                         
  -7   0   7         49.82        312.62        40.46 o                         
  -6   0   7         61.08        130.28        29.65 o                         
  -5   0   7       2070.18       1894.16        36.91 o                         
  -4   0   7        549.96        642.51        35.72 o                         
  -3   0   7        461.53        330.65        37.26 o                         
  -2   0   7       1902.37       1793.07        44.78 o                         
  -1   0   7         45.70        126.76        26.44 o                         
   0   0   7        558.55        750.75        66.43 o                         
  -9   1   7        101.57        153.01        44.78 o                         
  -8   1   7        469.27        343.18        59.53 o                         
  -7   1   7        188.75        141.39        33.22 o                         
  -6   1   7        398.74        364.10        40.23 o                         
  -5   1   7        133.43         95.04        32.97 o                         
  -4   1   7        100.36        311.48        36.75 o                         
  -3   1   7        198.10        218.71        32.60 o                         
  -2   1   7        891.78        913.18        95.34 o                         
  -1   1   7        114.20         -0.71        53.17 o                         
   0   1   7        422.68        542.32        78.39 o                         
  -8   2   7        732.15        651.28        75.15 o                         
  -7   2   7         99.69        240.15        42.41 o                         
  -6   2   7        612.57        663.93        87.58 o                         
  -5   2   7         37.17        180.97        34.83 o                         
  -4   2   7         56.44        233.11        51.23 o                         
  -3   2   7        625.57        653.18        63.50 o                         
  -2   2   7        200.55        141.44        46.27 o                         
  -1   2   7        240.58        648.94        85.60 o                         
  -8   3   7       3215.14       2963.23        72.93 o                         
  -6   3   7          0.14        305.02        71.39 o                         
  -5   3   7       2807.50       2725.53       119.38 o                         
  -4   3   7         57.76         99.59        56.18 o                         
  -3   3   7        892.68        872.20        67.99 o                         
  -2   3   7       1631.50       1632.31        93.46 o                         
  -7   4   7        318.78        129.09        56.63 o                         
  -6   4   7        695.56        559.51        98.47 o                         
  -4   4   7        322.57        143.13        80.63 o                         
  -5  -5   8          1.33        -51.78        51.78 o                         
  -6  -4   8       2171.33       2402.35       106.80 o                         
  -5  -4   8        191.13        230.39        34.33 o                         
  -4  -4   8        320.08        389.17        39.21 o                         
  -7  -3   8       3169.69       3048.45        72.07 o                         
  -6  -3   8        163.12        187.84        35.83 o                         
  -5  -3   8       2088.14       2179.72        92.21 o                         
  -4  -3   8       1460.23       1688.36        85.70 o                         
  -3  -3   8        196.10         91.99        44.40 o                         
  -7  -2   8        745.55        880.57        73.00 o                         
  -6  -2   8        656.69        563.96        72.86 o                         
  -5  -2   8         39.93         81.54        25.42 o                         
  -4  -2   8        708.59        558.66        35.46 o                         
  -3  -2   8         15.78         95.65        54.26 o                         
  -2  -2   8        949.31        864.00       118.32 o                         
  -8  -1   8        275.31         49.55        50.86 o                         
  -7  -1   8        430.99        167.55        48.45 o                         
  -6  -1   8        934.50       1107.51        59.90 o                         
  -5  -1   8         99.98         75.12        32.05 o                         
  -4  -1   8       1956.92       2387.10        91.82 o                         
  -3  -1   8       1033.06       1218.34        41.59 o                         
  -2  -1   8        148.05        220.55        36.79 o                         
  -1  -1   8       1744.51       1972.43        80.14 o                         
  -8   0   8       2820.38       2567.37        73.31 o                         
  -7   0   8        568.10        500.73        45.31 o                         
  -6   0   8        877.00        797.98        39.38 o                         
  -5   0   8       1528.78        474.79       318.18 o                         
  -4   0   8         97.93        106.19        36.76 o                         
  -3   0   8       3867.62       3645.64        76.91 o                         
  -2   0   8        372.88        408.11        45.92 o                         
  -1   0   8        350.48        267.33        61.69 o                         
   0   0   8       4610.19       4683.92       214.76 o                         
  -8   1   8        281.77         90.74        69.95 o                         
  -7   1   8        825.17        840.13        55.74 o                         
  -6   1   8         51.63         63.74        68.31 o                         
  -5   1   8        592.03        562.43        41.74 o                         
  -4   1   8         73.27        156.62        45.76 o                         
  -3   1   8        157.80        195.44        43.62 o                         
  -2   1   8       1404.84       1175.08       119.43 o                         
  -1   1   8        111.44        -25.66        68.12 o                         
  -7   2   8       2842.14       2748.49        85.72 o                         
  -6   2   8       1424.79       1569.22        66.02 o                         
  -5   2   8         18.38        113.40        59.45 o                         
  -4   2   8       2424.23       2630.72        95.08 o                         
  -3   2   8       1963.71       1677.52        89.59 o                         
  -5  -5   9       1370.33       1300.61        79.94 o                         
  -5  -4   9        472.17        572.43        48.07 o                         
  -4  -4   9        765.19        698.36       101.31 o                         
  -6  -3   9       3440.38       3586.88        95.19 o                         
  -5  -3   9        173.66        160.51        37.15 o                         
  -4  -3   9         48.57        124.08        38.04 o                         
  -3  -3   9       3504.28       4004.44       217.30 o                         
  -6  -2   9        134.87        239.46        55.30 o                         
  -5  -2   9       4693.72       4399.68       140.04 o                         
  -4  -2   9        223.12        160.99        45.15 o                         
  -3  -2   9        161.70        136.08        53.28 o                         
  -2  -2   9       3752.78       3990.35       165.88 o                         
  -7  -1   9        103.88         29.83        91.18 o                         
  -6  -1   9        263.35        424.21        64.54 o                         
  -5  -1   9        187.67        249.02        48.14 o                         
  -4  -1   9        814.61        810.00        58.24 o                         
  -3  -1   9        408.37        325.77        62.17 o                         
  -2  -1   9        169.29        484.89        92.56 o                         
  -1  -1   9         39.38        117.60       185.59 o                         
  -6   0   9       3364.92       3122.44        87.40 o                         
  -5   0   9        513.73        354.80        51.76 o                         
  -4   0   9        510.38        550.27        66.89 o                         
  -5   1   9       1302.61       1505.65        89.53 o                         
                                                                                
